# Supplementary material for: Enrichment and Identification of the Most Abundant Zinc Binding Proteins in Developing Barley Grains by Zinc-IMAC Capture and Nano LC-MS/MS
Source: Proteomes. 2018 Jan 17;6(1):3. doi: 10.3390/proteomes6010003 (PMC5874762; doi:10.3390/proteomes6010003)
Supplement: Supplementary file 1 [file proteomes-06-00003-s001.zip]

Archive with 5 entries (4 files):
- Supplementary files Article Dionisio final.docx
- Suppl Table S3.xlsx
- proteomes-254233 supplementary 1.15/
- proteomes-254233 supplementary 1.15/Suppl Table S3.xlsx
- proteomes-254233 supplementary 1.15/Supplementary files Article Dionisio final.pdf
