# Supplementary material for: Enrichment and Identification of the Most Abundant Zinc Binding Proteins in Developing Barley Grains by Zinc-IMAC Capture and Nano LC-MS/MS
Source: Proteomes. 2018 Jan 17;6(1):3. doi: 10.3390/proteomes6010003 (PMC5874762; doi:10.3390/proteomes6010003)
Supplement: Supplementary file 1 [file proteomes-06-00003-s001.zip › Suppl Table S3.xlsx]

## Sheet: Summary
Table S3. Peptide mapping of the most abundant Zn-IMAC captured proteins.
Protein lynx global server (Waters) ver 2.5 has been used for generating the peptide ion abundance, MS/MS profiles, and peptide coverage maps.
Below is a summary of top proteins zinc-IMAC captured with high abundance given by the spectral counting parameter PLGS score.
Following is a detailed peptide mapping with peptide description for each of these proteins.
Peptide color code is displaying the peptide intensity ion count based on the rainbow color (blue is more intense).
								Digest Peptides
					Theoretical Peptides		Precursor RMS Mass Error (ppm)
Accession	Uniprot Entry	Description	mW (Da)	PLGS Score		Coverage (%)			Modified Peptides
Q03678	Q03678_HORVU	Embryo globulin	72209	14534	52	52.9042	10.5414	38	9
F2DZZ0	F2DZZ0_HORVD	Dehydrin 6	46134	2097.58	14	38.6831	19.8281	10	4
F2D5B2	F2D5B2_HORVD	ATP synthase subunit beta	59320	1461.05	36	32.13	16.1723	12	3
Q43769	Q43769_HORVU	Oleosin	18482	2141.11	6	87.5	5.1011	9	3
F2CWL7	F2CWL7_HORVD	Oleosin	18496	1619.44	6	41.3043	5.2246	8	2
F2EKY2	F2EKY2_HORVD	Late embryogenesis abundant protein	70517	1320.84	79	40.1989	13.6773	31	9
A9Q2Q5	A9Q2Q5_HORVU	Late embryogenesis abundant protein	52189	711.885	55	36.1004	13.3433	15	1
F2CWX1	F2CWX1_HORVD	Elongation factor 2	85087	1070.5	64	28.4404	17.9423	20	4
F2DAU4	F2DAU4_HORVD	Translation elongation factor EFTu-EF1A	62011	859.952	47	30.8797	21.0673	14	2
F2CVG5	F2CVG5_HORVD	Mitochondrial import inner membrane	18731	895.029	14	47.7778	12.0052	8	5
		translocase subunit Tim17/22/T23
F2EG94	F2EG94_HORVD	Ribosomal protein S7e	22146	1110.55	18	48.9583	13.591	7	1
P06471	HOR3_HORVU	B3 hordein	30176	136801	13	19.3182	5.1436	5	2
P08477	G3PC2_HORVU	Glyceraldehyde 3 phosphate dehydrogenase 2 cytosolic	33214	1417	27	24.26	8	10	1
M0XUU4	M0XUU4_HORVD	Globulin 1S S7 globulin forming	47951	586	31	12.9	22	5	4
M0Z0D3	M0Z0D3_HORVD	Malate dehydrogenase	33153	1521	6	20	16	6	0
M0VYA0	M0VYA0_HORVD	Type 1 Non Specific Lipid Transfer Protein Precursor LTP 1	12321	4483	8	41.8	4	8	3
P11643	IAAD_HORVU	Alpha amylase trypsin inhibitor CMd	18513	5043	11	28.07	7.5	7	5
P21742	THNB_HORVU	Beta hordothionin	14592	6249.64	7	39.71	7.5	16	10
Q9M4C9	Q9M4C9_HORVU	Subtilisin-chymotrypsin inhibitor bci-7	7913	13610.4	9	60.8	8.4	8	0
M0XKY3	M0XKY3_HORVD	Gamma thionin defensin	14592	6249.64	16	39.71	7.5	15	11

## Sheet: Embryo globulin
Table S3. Peptide mapping of the most abundant Zn-IMAC captured proteins.
Protein lynx global server (Waters) ver 2.5 has been used for generating the peptide ion abundance, MS/MS profiles, and peptide coverage maps.
Below is a summary of top proteins zinc-IMAC captured with high abundance given by the spectral counting parameter PLGS score.
Following is a detailed peptide mapping with peptide description for each of these proteins.
Peptide color code is displaying the peptide intensity ion count based on the rainbow color (blue is more intense).
Accession	Entry		Description	mW (Da)	pI (pH)	PLGS Score	Peptides	Theoretical Peptides	Coverage (%)	Precursor RMS Mass Error (ppm)	Products	Digest Peptides	Modified Peptides
Q03678	Q03678_HORVU		Embryo globulin	72209	6.8335	14534	99	52	52.9042	10.5414	628	38	9
	Precursor MH+ (Da)	z	Peak mW	Peptide MH+ (Da)	MH+ Error (Da)	MH+ Error (ppm)	Score	Start	End	Sequence	Modifications	Retention Time (min)	Query Tool	Intensity	Peptide Type	Products	BY Matches
	3294.66	3.3	3294.65	3294.66	-0.0122	-3.7132	9.4836	231	262	(R)AFVVPGFTDADGVGYVAQGEGVLTVIENGEKR(S)		59.4271	PLGS Databank Search	4558573	Pass One Match	50	b2b3b4b5b7b8b8°b9b10b11b12b13b13°b14b15b16b17b30*y1y2y3y5y5*y5°y6y6*y7y8y8*y9y10y11y12y14y15y15*y16y17y18y19y20y21y24y25y26y27y28y29y30y32
	1257.64	2.46	1257.64	1257.63	0.0027	2.1248	8.9476	412	422	(R)SFHALANQDVR(V)		20.0725	PLGS Databank Search	1789071	Pass One Match	30	b1°b2°b3b3°b4b4°b5b6b7*b8b8*b9b9*b10*y1y2y3y4y4*y4°y5y5*y5°y6y6°y7y8y9y11y11*
	1360.71	2.53	1360.72	1360.72	-0.0024	-1.7283	8.816	387	397	(R)DTFNLLEQRPK(I)		34.798	PLGS Databank Search	1483756	Pass One Match	21	b1°b2b2°b3b3°b4b4°b5b6b9y2y4y5y5°y6y6*y7y8y8°y9y11
	1028.56	1.94	1028.56	1028.56	0.0038	3.6959	8.5653	222	230	(R)VAIMEVNPR(A)		27.0554	PLGS Databank Search	618329	Pass One Match	12	b2b3y2y3y3*y4y5y5°y6y7y8y9
	3295.66	3.25	3295.65	3295.65	0.0031	0.9498	8.5135	231	262	(R)AFVVPGFTDADGVGYVAQGEGVLTVIENGEKR(S)	Deamidation N (28)	57.4511	PLGS Databank Search	1058089	Variable Modification	27	b2b3b4b7b12b14b14°b16°b18*y1y2y4y5y6y7y8y13y14y15y16y16*y17y18°y27y28y28*y32
	1599.85	2.83	1599.86	1599.86	-0.0031	-1.9087	8.5059	566	580	(K)LGSPAQELTFGRPAR(E)		32.3578	PLGS Databank Search	3293099	Pass One Match	26	b2b3b4°b5°b11°b12b14y1y2y3y5y8y9y10y10*y11y11*y11°y12y12*y13y13°y14y14°y15y15*
	1188.65	2.41	1188.65	1188.65	0.0024	2.013	8.4978	203	212	(R)ALRPFDQVSR(L)		24.5521	PLGS Databank Search	377506	Pass One Match	14	b3b6b7b7*y2y3y4y4°y5y6y7y8y8*y10
	2300.97	2.82	2300.98	2300.97	0.0026	1.123	8.4314	492	510	(R)GSESESEEEEEQQRYETVR(A)		20.0649	PLGS Databank Search	488620	Missed Cleavage	30	b2b2°b3b3°b4b5b5°b19b19*y3y4°y7*y8*y9y9*y10*y11y11*y11°y12y12*y12°y13y14y14°y15y16y17y17°y19
	1326.75	2.76	1326.76	1326.76	-0.0035	-2.6261	8.2147	554	565	(R)VWLAGRNNVIGK(L)		29.3978	PLGS Databank Search	842146	Missed Cleavage	12	b2b8b9y1y2y3y8y9y10y11y11*y12
	1171.62	2.57	1171.62	1171.62	0	0.0297	8.0937	193	202	(R)IIQSDHGFVR(A)		19.131	PLGS Databank Search	895610	Pass One Match	11	b2b4*y1y3y4y5y6y7y8y8°y10
	2487.33	3.6	2487.33	2487.31	0.0194	7.8043	8.0503	566	587	(K)LGSPAQELTFGRPAREVQEVFR(A)		43.7835	PLGS Databank Search	1488722	Pass One Match	23	b3°b4°b5b6°b22y1y2y3y4y5°y9*y10y10*y14y14°y15y15*y17y18y19y20y21y22
	701.404	1.53	701.403	701.409	-0.0059	-8.4167	8.0409	554	559	(R)VWLAGR(N)		23.7772	PLGS Databank Search	330602	Pass One Match	6	b2b3y3y4y5y6
	906.467	1.84	906.466	906.468	-0.0022	-2.4227	7.9812	581	587	(R)EVQEVFR(A)		21.3812	PLGS Databank Search	185078	Pass One Match	11	b1°b2b3b3°y1y2y3y4y4°y5*y7
	2076.03	3.58	2076.03	2076.03	0.0085	4.0894	7.8425	405	422	(R)LYEADARSFHALANQDVR(V)		30.9368	PLGS Databank Search	1280341	Missed Cleavage	16	b2b13°b16y2y4y4*y5y6*y7y8y13y13*y15°y16y16°y18
	3184.58	3.67	3184.58	3184.57	0.0091	2.8555	7.7591	231	261	(R)AFVVPGFTDADGVGYVAQGEGVLTVIENGEK(R)	Hydroxyl DKNP (9), Methyl CDEHKNRQ (27), Hydroxyl DKNP (28)	40.2828	PLGS Databank Search	55906	Variable Modification	17	b3b4b5b10b14b16°b19*b20*b23°y4y8y8*y16y17°y18y18°y29°
	1775.9	3.32	1775.91	1775.9	0.0061	3.413	7.6764	383	397	(R)GDSRDTFNLLEQRPK(I)		31.8977	PLGS Databank Search	627297	Pass One Match	9	b2b5b6b7y4y5y6y14y15
	3138.56	3	3138.56	3138.56	-0.0067	-2.1189	7.6393	231	261	(R)AFVVPGFTDADGVGYVAQGEGVLTVIENGEK(R)		61.3196	PLGS Databank Search	83465	Pass Two Match	18	b12b14b16b20b25b29b30y1y4y4*y5*y7*y9y15*y16y16*y18y29°
	3772.84	5	3772.84	3772.82	0.0133	3.5144	7.6285	516	550	(R)GSAFVVPPGHPVVEISSSQGSSNLQVVCFEINAER(N)	Carbamyl N-TERM (1), Hydroxyl DKNP (8), Carbamidomethyl C (28), Hydroxyl DKNP (32)	55.3486	PLGS Databank Search	20877	Variable Modification	8	b6°b7b8b17°b30b31*y5y32
	3513.79	3.72	3513.79	3513.76	0.0338	9.6108	7.6108	412	444	(R)SFHALANQDVRVAVANITPGSMTAPYLNTQSFK(L)	Deamidation N (7), Dehydration ST (18), Dehydration ST (21)	57.848	PLGS Databank Search	23187	Variable Modification	8	b3b13b16°b18b25y9y15°y18
	2225.23	3.6	2225.23	2225.21	0.0175	7.8618	7.5676	560	580	(R)NNVIGKLGSPAQELTFGRPAR(E)		38.4369	PLGS Databank Search	418102	Missed Cleavage	13	b1*b2b3b3*b9b15b19y4y12y14y17y17°y21
	3596.78	4.48	3596.78	3596.78	0.001	0.271	7.4677	412	444	(R)SFHALANQDVRVAVANITPGSMTAPYLNTQSFK(L)	Hydroxyl DKNP (16), Hydroxyl DKNP (19), Oxidation M (22)	52.1335	PLGS Databank Search	98975	Variable Modification	14	b2°b6b14b17°b20y9*y15y15*y15°y16°y17°y25*y28y33*
	3696.8	4	3696.8	3696.8	-0.0014	-0.3847	7.4315	516	550	(R)GSAFVVPPGHPVVEISSSQGSSNLQVVCFEINAER(N)	Hydroxyl DKNP (11), Dehydration ST (16), Deamidation N (23), Carbamidomethyl C (28)	36.9569	PLGS Databank Search	5666	Variable Modification	5	b6b24b30*b31°y16°
	837.415	1	837.416	837.41	0.0056	6.6881	7.4289	405	411	(R)LYEADAR(S)		12.881	PLGS Databank Search	6375	Pass One Match	5	b2b6°y4y5y6°
	3562.83	3.6	3562.82	3562.77	0.0429	12.0552	7.4165	412	444	(R)SFHALANQDVRVAVANITPGSMTAPYLNTQSFK(L)	Hydroxyl DKNP (16), Dehydration ST (18), Hydroxyl DKNP (28)	52.7605	PLGS Databank Search	73169	Variable Modification	8	b2b24y1y4°y7*y9y26y33
	1167.57	2.78	1167.58	1167.56	0.0195	16.7158	7.3906	365	375	(R)REAAEGGQGHR(W)		18.8695	PLGS Databank Search	82716	Pass Two Match	11	b3°b7b8*b9°b11*y3y4y8°y9y11y11*
	2310.24	3	2310.24	2310.18	0.064	27.691	7.3321	423	444	(R)VAVANITPGSMTAPYLNTQSFK(L)		38.3622	PLGS Databank Search	9917	Pass Two Match	9	b4b15*b16*y5°y6y9°y12y15y15*
	1796.98	4	1796.98	1796.98	0.0049	2.7444	7.2289	387	401	(R)DTFNLLEQRPKIANR(H)	Dehydration ST (2)	36.1148	PLGS Databank Search	25269	Variable Modification	7	b2b7b11°b13*y6y10y11
	1247.65	2	1247.64	1247.65	-0.0043	-3.4129	7.2115	337	346	(R)LFNQRQGQEK(T)		21.3076	PLGS Databank Search	17587	Missed Cleavage	5	b5b9°y3y4y9
	3306.55	5	3306.55	3306.51	0.0395	11.9413	7.0782	231	261	(R)AFVVPGFTDADGVGYVAQGEGVLTVIENGEK(R)	Gamma-carboxyglutamic acid E (20), Phosphoryl STY (24), Gamma-carboxyglutamic acid E (27)	26.7594	PLGS Databank Search	4381	PTM	8	b4b12b25-H3PO4y10*y10°y11y12y13-H3PO4
	2749.28	2.98	2749.28	2749.28	-0.0036	-1.2974	7.0077	581	604	(R)EVQEVFRAQDQDEGFVAGPEQQSR(E)		33.1921	PLGS Databank Search	124413	Missed Cleavage	5	b2°b15b16b16°b17
	2918.27	3.27	2918.27	2918.28	-0.0096	-3.277	6.9989	588	612	(R)AQDQDEGFVAGPEQQSREQEQEQER(H)		22.4924	PLGS Databank Search	60538	Pass Two Match	9	b1b2b10y3*y3°y12y14°y16°y25*
	1861.83	2.55	1861.83	1861.83	0.0007	0.382	6.9913	588	604	(R)AQDQDEGFVAGPEQQSR(E)		22.1278	PLGS Databank Search	85371	Pass Two Match	8	b14°y2y3*y5°y11y13y15y17
	2892.43	3	2892.43	2892.45	-0.0262	-9.0679	6.6366	445	470	(K)LAVVLEGEGEVQIVCPHLGRESESER(E)	Carbamidomethyl C (15)	29.4366	PLGS Databank Search	16041	Pass Two Match	4	b21y3°y11°y13y15
	2175.19	2.92	2175.19	2175.16	0.0355	16.3366	6.6237	445	464	(K)LAVVLEGEGEVQIVCPHLGR(E)	Carbamidomethyl C (15)	57.1478	PLGS Databank Search	18304	Pass Two Match	5	b4b9b12*y2y6y7y13°
	3294.62	2.91	3294.62	3294.64	-0.0251	-7.622	7.4763	7	36	(K)ATIPLLFLLGTSLLFAAAVSASHDDEDDRR(G)	Phosphoryl STY (2)	62.9603	PLGS Databank Search	60564	PTM	7	b3b5°b24°b26y18y25°y30
	3343.6	3	3343.59	3343.67	-0.0801	-23.9422	6.4476	445	474	(K)LAVVLEGEGEVQIVCPHLGRESESEREHGK(G)	Carbamidomethyl C (15)	62.3953	PLGS Databank Search	6043	Pass Two Match	3	b2b16°b18*y4y5y17°
	1463.69	2.39	1463.68	1463.6	0.0831	56.7763	6.4079	168	180	(R)GEGERDEEQGDSR(R)		23.4944	PLGS Databank Search	13850	Pass Two Match	2	b9y6y12°
	1230.64	2.58	1230.65	1230.64	0.0021	1.6771	6.3121	355	364	(R)ASEEQLRELR(R)		19.1651	PLGS Databank Search	236537	Pass Two Match	4	b2°b9°y2y6*y7y7*y8
	478.276	1	478.276	478.277	-0.0017	-3.5655	0	199	202	(H)GFVR(A)		29.8841	PLGS Databank Search	29194	In Source Fragment	2	b3y4
	828.438	1.71	828.437	828.436	0.0006	0.7795	0	203	209	(R)ALRPFDQ(V)		24.5548	PLGS Databank Search	55029	In Source Fragment	7	b3b5b6b7b7*y2°y3°
	848.432	1	848.433	848.426	0.007	8.2	0	206	212	(R)PFDQVSR(L)		28.4317	PLGS Databank Search	6084	In Source Fragment	0
	386.214	1	386.213	386.215	-0.0017	-4.4046	0	228	230	(V)NPR(A)		31.8754	PLGS Databank Search	7722	In Source Fragment	0
	417.253	1	417.252	417.25	0.0021	5.1428	0	231	234	(R)AFVV(P)		46.113	PLGS Databank Search	13444	In Source Fragment	3	b1b2b3
	417.252	1	417.251	417.25	0.0017	4.0305	0	231	234	(R)AFVV(P)		59.4234	PLGS Databank Search	5554	In Source Fragment	1	y1
	934.465	1	934.466	934.467	-0.0008	-0.9058	0	231	239	(R)AFVVPGFTD(A)		64.3362	PLGS Databank Search	10618	In Source Fragment	0
	1177.54	1	1177.55	1177.55	-0.0072	-6.0871	0	231	242	(R)AFVVPGFTDADG(V)		48.1295	PLGS Databank Search	4177	In Source Fragment	1	b1
	1276.62	1.35	1276.62	1276.62	0.0029	2.2333	0	231	243	(R)AFVVPGFTDADGV(G)		64.2558	PLGS Databank Search	4499	In Source Fragment	1	y4°
	1333.62	1	1333.63	1333.64	-0.0153	-11.4948	0	231	244	(R)AFVVPGFTDADGVG(Y)		56.5696	PLGS Databank Search	3418	In Source Fragment	0
	1496.7	1	1496.71	1496.71	0.0003	0.1999	0	231	245	(R)AFVVPGFTDADGVGY(V)		58.175	PLGS Databank Search	1889	In Source Fragment	0
	2248.11	3.95	2248.11	2248.09	0.0223	9.9242	0	231	253	(R)AFVVPGFTDADGVGYVAQGEGVL(T)	Hydroxyl DKNP (9)	37.3827	PLGS Databank Search	131071	In Source Fragment	2	b18°y3
	2975.47	2.44	2975.47	2975.43	0.0347	11.6476	0	231	260	(R)AFVVPGFTDADGVGYVAQGEGVLTVIENGE(K)		63.3771	PLGS Databank Search	5224	In Source Fragment	2	b14y9*
	2992.43	3.36	2992.43	2992.46	-0.03	-10.0087	0	231	260	(R)AFVVPGFTDADGVGYVAQGEGVLTVIENGE(K)		56.4419	PLGS Databank Search	7801	In Source Fragment	3	b1y5y28*
	3277.64	3.33	3277.63	3277.64	-0.003	-0.9293	0	231	262	(R)AFVVPGFTDADGVGYVAQGEGVLTVIENGEKR(S)		60.1367	PLGS Databank Search	475114	Neutral Loss (NH3)	12	b1b8°b24b29°y9*y13y19*y19°y21°y25*y28*y32*
	2902.45	2.72	2902.45	2902.45	0.006	2.0583	0	233	261	(F)VVPGFTDADGVGYVAQGEGVLTVIENGEK(R)		61.2705	PLGS Databank Search	20841	In Source Fragment	15	b9b12°b19°b20b28*y2°y4y4*y5*y6°y7*y15*y16y16*y18
	2977.47	3	2977.47	2977.49	-0.0183	-6.1575	0	234	262	(V)VPGFTDADGVGYVAQGEGVLTVIENGEKR(S)		59.4635	PLGS Databank Search	4512	In Source Fragment	4	b1b17*b28°y3
	2781.39	2.79	2781.39	2781.37	0.0223	8.0312	0	236	262	(P)GFTDADGVGYVAQGEGVLTVIENGEKR(S)		47.338	PLGS Databank Search	15637	In Source Fragment	4	y2y15°y17°y23°
	2782.37	3	2782.38	2782.35	0.0223	7.9971	0	236	262	(P)GFTDADGVGYVAQGEGVLTVIENGEKR(S)	Deamidation N (23)	55.9858	PLGS Databank Search	5760	In Source Fragment	2	b17y16°
	2724.33	2	2724.32	2724.35	-0.0289	-10.5908	0	237	262	(G)FTDADGVGYVAQGEGVLTVIENGEKR(S)		69.2936	PLGS Databank Search	1119	In Source Fragment	0
	2175.16	3	2175.16	2175.14	0.0193	8.8776	0	242	262	(D)GVGYVAQGEGVLTVIENGEKR(S)		52.9016	PLGS Databank Search	4510	In Source Fragment	0
	1672.85	2.52	1672.86	1672.88	-0.0163	-9.7188	0	246	261	(Y)VAQGEGVLTVIENGEK(R)	Methyl CDEHKNRQ (12), Hydroxyl DKNP (13)	36.4778	PLGS Databank Search	38889	In Source Fragment	5	b1b3*y1y2y15*
	1526.74	1	1526.75	1526.77	-0.0168	-11.0222	0	247	261	(V)AQGEGVLTVIENGEK(R)		61.5071	PLGS Databank Search	5881	In Source Fragment	4	y2y4*y5*y15*
	1699.89	2.3	1699.89	1699.9	-0.0094	-5.5183	0	247	262	(V)AQGEGVLTVIENGEKR(S)		54.6951	PLGS Databank Search	29523	In Source Fragment	1	b5
	1611.82	1.52	1611.82	1611.83	-0.0146	-9.0361	0	248	262	(A)QGEGVLTVIENGEKR(S)		61.8353	PLGS Databank Search	5883	In Source Fragment	0
	1718.88	3.31	1718.89	1718.88	0.0033	1.9421	0	384	397	(G)DSRDTFNLLEQRPK(I)		33.2485	PLGS Databank Search	47329	In Source Fragment	3	b2b2°y5
	1342.69	1	1342.7	1342.71	-0.0134	-10.0131	0	387	397	(R)DTFNLLEQRPK(I)		35.8359	PLGS Databank Search	1484	Neutral Loss (H2O)	0
	1343.68	1.82	1343.68	1343.7	-0.0148	-11.0286	0	387	397	(R)DTFNLLEQRPK(I)		42.8345	PLGS Databank Search	26393	Neutral Loss (NH3)	1	b1°
	1144.65	2	1144.65	1144.65	0.0043	3.7848	0	389	397	(T)FNLLEQRPK(I)		34.801	PLGS Databank Search	336085	In Source Fragment	13	b1b2b2*b9*y4y5y5°y6y6*y7y8y8°y9
	657.361	2	657.361	657.368	-0.0072	-10.996	0	393	397	(L)EQRPK(I)		30.8115	PLGS Databank Search	2916	In Source Fragment	0
	528.322	1	528.321	528.325	-0.0043	-8.0554	0	394	397	(E)QRPK(I)		41.8409	PLGS Databank Search	318932	In Source Fragment	0
	2058.03	2.62	2058.03	2058.02	0.0181	8.773	0	405	422	(R)LYEADARSFHALANQDVR(V)		37.8038	PLGS Databank Search	19440	Neutral Loss (H2O)	0
	1799.88	2.87	1799.89	1799.88	0.0092	5.0973	0	407	422	(Y)EADARSFHALANQDVR(V)		30.9461	PLGS Databank Search	25246	In Source Fragment	8	b2°b3b3°b6b6°y13*y15°y16°
	432.216	1	432.215	432.22	-0.0049	-11.4169	0	408	411	(E)ADAR(S)		12.237	PLGS Databank Search	2029	In Source Fragment	2	b2y3°
	627.318	1	627.318	627.325	-0.0071	-11.2384	0	412	417	(R)SFHALA(N)		50.2102	PLGS Databank Search	18238	In Source Fragment	2	b1b1°
	724.341	1.77	724.341	724.341	-0.0007	-0.9896	0	412	418	(R)SFHALAN(Q)		20.077	PLGS Databank Search	40381	In Source Fragment	2	b7*y5*
	967.429	2	967.427	967.427	0.0005	0.4668	0	412	420	(R)SFHALANQD(V)		15.9512	PLGS Databank Search	12453	In Source Fragment	1	b7°
	1804.93	2	1804.93	1804.95	-0.0201	-11.1306	0	412	428	(R)SFHALANQDVRVAVANI(T)	Hydroxyl DKNP (16)	56.5847	PLGS Databank Search	7607	In Source Fragment	0
	3496.7	3.35	3496.69	3496.73	-0.0407	-11.6438	0	412	444	(R)SFHALANQDVRVAVANITPGSMTAPYLNTQSFK(L)	Deamidation N (7), Dehydration ST (18), Dehydration ST (21)	64.3187	PLGS Databank Search	5268	Neutral Loss (NH3)	3	b1°b18°b32*
	3544.73	3.59	3544.73	3544.76	-0.033	-9.3007	0	412	444	(R)SFHALANQDVRVAVANITPGSMTAPYLNTQSFK(L)	Hydroxyl DKNP (16), Dehydration ST (18), Hydroxyl DKNP (28)	43.527	PLGS Databank Search	122269	Neutral Loss (H2O)	7	b9°b10b10*b25°y12*y14y29°
	3041.47	3	3041.47	3041.5	-0.0277	-9.0912	0	417	444	(L)ANQDVRVAVANITPGSMTAPYLNTQSFK(L)	Hydroxyl DKNP (11), Hydroxyl DKNP (14), Oxidation M (17)	47.0554	PLGS Databank Search	8527	In Source Fragment	3	b2*y2y4
	517.271	1	517.27	517.273	-0.0026	-4.9426	0	419	422	(N)QDVR(V)		25.9999	PLGS Databank Search	27694	In Source Fragment	2	b1*y3
	389.217	1	389.216	389.214	0.0017	4.4596	0	420	422	(Q)DVR(V)		20.0877	PLGS Databank Search	101649	In Source Fragment	3	b1°b2y3
	2292.15	2.75	2292.16	2292.17	-0.0103	-4.492	0	423	444	(R)VAVANITPGSMTAPYLNTQSFK(L)		38.8123	PLGS Databank Search	58414	Neutral Loss (H2O)	8	b1b5*b14*b22y1y2y11*y14
	1624.74	1	1624.75	1624.77	-0.0161	-9.9158	0	430	444	(T)PGSMTAPYLNTQSFK(L)		46.2964	PLGS Databank Search	2337	In Source Fragment	0
	1097.57	2	1097.57	1097.56	0.0033	3.0395	0	436	444	(A)PYLNTQSFK(L)		51.8373	PLGS Databank Search	4287	In Source Fragment	0
	1926.98	2.44	1926.98	1927	-0.0156	-8.0948	0	445	462	(K)LAVVLEGEGEVQIVCPHL(G)	Carbamidomethyl C (15)	62.7737	PLGS Databank Search	6885	In Source Fragment	3	b3b10°y11*
	2874.47	3	2874.47	2874.44	0.026	9.0493	0	445	470	(K)LAVVLEGEGEVQIVCPHLGRESESER(E)	Carbamidomethyl C (15)	31.9972	PLGS Databank Search	6245	Neutral Loss (H2O)	2	b10b12°
	3326.65	2	3326.64	3326.64	-0.0082	-2.4569	0	445	474	(K)LAVVLEGEGEVQIVCPHLGRESESEREHGK(G)	Carbamidomethyl C (15)	56.8075	PLGS Databank Search	2664	Neutral Loss (NH3)	0
	838.427	1.05	838.428	838.435	-0.0077	-9.1606	0	458	464	(I)VCPHLGR(E)	Carbamidomethyl C (2)	46.4861	PLGS Databank Search	52415	In Source Fragment	1	b2
	1724.76	2	1724.76	1724.77	-0.0148	-8.5647	0	498	510	(S)EEEEEQQRYETVR(A)		26.0192	PLGS Databank Search	2282	In Source Fragment	0
	399.245	1	399.244	399.239	0.0047	11.7027	0	554	556	(R)VWL(A)		23.6689	PLGS Databank Search	20471	In Source Fragment	0
	1309.73	3	1309.74	1309.74	0.0012	0.9471	0	554	565	(R)VWLAGRNNVIGK(L)		30.3028	PLGS Databank Search	14951	Neutral Loss (NH3)	0
	416.266	1	416.265	416.262	0.0037	8.9511	0	556	559	(W)LAGR(N)		23.7904	PLGS Databank Search	326995	In Source Fragment	4	b3b4y3y4
	928.525	2	928.524	928.532	-0.0083	-8.9093	0	557	565	(L)AGRNNVIGK(L)		29.2817	PLGS Databank Search	42967	In Source Fragment	2	b6y8
	1980.07	3.7	1980.07	1980.07	0.0004	0.1867	0	560	578	(R)NNVIGKLGSPAQELTFGRP(A)		46.7084	PLGS Databank Search	15416	In Source Fragment	2	b11y9*
	2469.32	3	2469.32	2469.3	0.0223	9.0432	0	566	587	(K)LGSPAQELTFGRPAREVQEVFR(A)		52.8558	PLGS Databank Search	8235	Neutral Loss (H2O)	1	b16*
	1213.62	2	1213.62	1213.63	-0.0141	-11.6287	0	578	587	(R)PAREVQEVFR(A)		40.6808	PLGS Databank Search	17016	In Source Fragment	2	b10*y2
	889.441	2	889.44	889.441	-0.0013	-1.4772	0	581	587	(R)EVQEVFR(A)		10.2164	PLGS Databank Search	1269	Neutral Loss (NH3)	0
	2900.24	4	2900.24	2900.27	-0.0276	-9.5082	0	588	612	(R)AQDQDEGFVAGPEQQSREQEQEQER(H)		28.4497	PLGS Databank Search	19301	Neutral Loss (H2O)	8	b1b3b3°b10*y2y14y19y20
	1154.6	2.05	1154.6	1154.6	0.0061	5.2432	0	193	202	(R)IIQSDHGFVR(A)		22.3277	PLGS Databank Search	28326	Neutral Loss (NH3)	1	y9*

## Sheet: Dehydrin 6 
	OK	Accession	Entry	Description	mW (Da)	pI (pH)	PLGS Score	Peptides	Theoretical Peptides	Coverage (%)	Precursor RMS Mass Error (ppm)	Products	Digest Peptides	Modified Peptides	Products RMS Mass Error (ppm)	Products RMS RT Error (min)	Amount (fmol)	Amount (ngrams)	Protein ID
	2	F2DZZ0	F2DZZ0_HORVD	Dehydrin 6	46134	8.9648	2097.58	20	14	38.6831	19.8281	127	10	4	21.8503	0.0698326	0	0	21460
	OK	Precursor MH+ (Da)	z	Peak mW	Peptide MH+ (Da)	MH+ Error (Da)	MH+ Error (ppm)	Score	Start	End	Sequence	Modifications	Retention Time (min)	Query Tool	Intensity	Peptide Type	Products	BY Matches	Products RMS Mass Error (ppm)	Products RMS RT Error (min)
	2	2307.07	2.88	2307.07	2307.07	-0.0012	-0.4999	7.8294	97	121	(R)QVGYGATGTGTHDAGGYGGSGIAPR(H)		23.7197	PLGS Databank Search	0	Pass One Match	29	b2b3b3*b4b4*b6b7*b14°b16°b17*b18*b23*b25b25°y3y5y8y11y12y13y14y15°y16y17y19y20y21°y23y25	12.1083	0.0493
	2	2290.05	2.6	2290.05	2290.05	0.0024	1.0323	7.7818	97	121	(R)QVGYGATGTGTHDAGGYGGSGIAPR(H)	Pyrrolidone carboxylic acid N-TERM (1)	28.0084	PLGS Databank Search	0	Variable Modification	28	b3b4b5b6b7°b8°b15°b16b19b21b21*y4y6y7y8y9y10y11y13y13°y14y14°y15°y16y17y19y19°y21	13.2065	0.0517
	2	2290.05	2.6	2290.05	2290.05	0.0024	1.0323	6.8636	97	121	(R)QVGYGATGTGTHDAGGYGGSGIAPR(H)	Deamidation Q (1), Dehydration ST (20)	28.0084	PLGS Databank Search	0	Variable Modification	15	b3*b4b11b16°b19°b21b21*y4y11°y13y14y14°y15y19y25	18.576	0.0682
	2	4513.06	4	4513.06	4513.06	0.0002	0.0353	6.5881	49	96	(R)TTTRLDEYGNPVTAGHGVGLGSTGAGAHGPGHAGYGSTGTNDTGGHGR(Q)	Dehydration ST (13), Dehydration ST (22), Hydroxyl DKNP (42)	42.2954	PLGS Databank Search	0	Variable Modification	6	b10b15b30y2y4y18°	15.5951	0.0765
	1	3618.59	4.53	3618.59	3618.67	-0.0791	-21.8516	6.4062	374	411	(K)LPGGNKEQTTATGGYGPGYTGTTGTGGAHGATEGTHEK(K)		20.0688	PLGS Databank Search	0	Pass Two Match	8	b8b8*b16y8°y9y11y13y38	17.9747	0.0808
	1	3267.66	2	3267.64	3267.52	0.1278	39.1045	6.245	16	48	(R)VDEYGNPVTAAGQGGGVTGTDGLGHFQGQQHGR(T)		56.0728	PLGS Databank Search	2287	Pass Two Match	5	b1b17b21*y16y16*y18°y22	32.28	0.0833
	1	3180.48	2.57	3180.47	3180.45	0.0281	8.8353	6.0725	380	412	(K)EQTTATGGYGPGYTGTTGTGGAHGATEGTHEKK(G)		68.3089	PLGS Databank Search	0	Pass Two Match	15	b1b2b2°b4b7*b12b22y10y12y14°y15°y16°y19°y21°y33	31.3033	0.0975
	0	4577.05	5.53	4577.05	4577.04	0.0097	2.1169	5.9227	49	96	(R)TTTRLDEYGNPVTAGHGVGLGSTGAGAHGPGHAGYGSTGTNDTGGHGR(Q)	Dehydration ST (13), Dehydration ST (22), Phosphoryl STY (23)	21.763	PLGS Databank Search	0	PTM	7	b11b14°b32°y7°y28y29-H3PO4y32*	25.1223	0.0889
	0	3987.99	3.58	3987.99	3987.75	0.236	59.1864	5.883	428	470	(K)DNPPHTTATTGGYGAGTTGTGGYGAGTTGTGGTYGATEGTHEK(K)		52.0347	PLGS Databank Search	7641	Pass Two Match	3	b17b20*b22*y3°y5	0	0
	0	4074.02	4	4074.02	4073.85	0.1727	42.3902	5.7371	53	96	(R)LDEYGNPVTAGHGVGLGSTGAGAHGPGHAGYGSTGTNDTGGHGR(Q)		40.0948	PLGS Databank Search	0	Pass Two Match	1	b19°y20*y30	0	0
	0	4056.86	5	4056.86	4056.82	0.044	10.836	0	53	96	(R)LDEYGNPVTAGHGVGLGSTGAGAHGPGHAGYGSTGTNDTGGHGR(Q)		41.1425	PLGS Databank Search	0	Neutral Loss (NH3)	2	b17*b37	33.2222	0.0502
	2	2272.05	2.65	2272.05	2272.04	0.0126	5.5247	0	97	121	(R)QVGYGATGTGTHDAGGYGGSGIAPR(H)	Deamidation Q (1), Dehydration ST (20)	28.9154	PLGS Databank Search	0	Neutral Loss (H2O)	3	b22*y18y21°	31.3681	0.0723
	2	2290.06	2	2290.05	2290.05	0.0016	0.7019	0	97	121	(R)QVGYGATGTGTHDAGGYGGSGIAPR(H)		30.5302	PLGS Databank Search	0	Neutral Loss (NH3)	1	b1*	0	0
	2	1731.83	2	1731.82	1731.8	0.0174	10.061	0	103	121	(A)TGTGTHDAGGYGGSGIAPR(H)		26.3281	PLGS Databank Search	0	In Source Fragment	1	b18	8.9497	0.0066
	2	1177.56	2.11	1177.56	1177.56	-0.0033	-2.7807	0	109	121	(H)DAGGYGGSGIAPR(H)		17.9789	PLGS Databank Search	0	In Source Fragment	1	y4	48.1086	0.1364
	2	991.486	1	991.488	991.496	-0.0079	-7.961	0	111	121	(A)GGYGGSGIAPR(H)		19.6335	PLGS Databank Search	0	In Source Fragment	0		0	0
	2	877.462	2	877.461	877.453	0.008	9.0611	0	113	121	(G)YGGSGIAPR(H)		29.0972	PLGS Databank Search	0	In Source Fragment	0		0	0
	1	824.42	2	824.419	824.426	-0.0067	-8.0694	0	374	381	(K)LPGGNKEQ(T)		15.7457	PLGS Databank Search	0	In Source Fragment	0		0	0
	0	1462.71	1.62	1462.71	1462.7	0.0027	1.8235	0	398	412	(G)TGGAHGATEGTHEKK(G)		60.3994	PLGS Databank Search	0	In Source Fragment	1	b4	38.2549	0.1133
	1	1695.78	1	1695.8	1695.79	0.0008	0.4604	0	33	48	(V)TGTDGLGHFQGQQHGR(T)		59.5483	PLGS Databank Search	2254	In Source Fragment	1	b3	60.0074	0.0764
	OK	Accession	Entry	Description	mW (Da)	pI (pH)	PLGS Score	Peptides	Theoretical Peptides	Coverage (%)	Precursor RMS Mass Error (ppm)	Products	Digest Peptides	Modified Peptides	Products RMS Mass Error (ppm)	Products RMS RT Error (min)	Amount (fmol)	Amount (ngrams)	Protein ID
	2	Q9SPA6	Q9SPA6_HORVU	Dehydrin6	46128	9.1523	474.488	27	13	41.9753	9.3342	182	21	14	22.5313	0.07109	0	0	22788
	2	Q0GA59	Q0GA59_HORVD	Dehydrin 6	47844	9.2725	474.488	25	13	40.2367	9.8095	164	18	11	23.1554	0.0713443	0	0	3920
	2	F2DZZ0	F2DZZ0_HORVD	Dehydrin 6	46134	8.9648	459.784	19	14	33.7449	13.8854	144	14	8	24.1292	0.071357	0	0	21460
	Q9SPA6	Precursor MH+ (Da)	z	Peak mW	Peptide MH+ (Da)	MH+ Error (Da)	MH+ Error (ppm)	Score	Start	End	Sequence	Modifications	Retention Time (min)	Query Tool	Intensity	Peptide Type	Products	BY Matches	Products RMS Mass Error (ppm)	Products RMS RT Error (min)	Protein ID
	2	2307.07	2.99	2307.07	2307.07	0.0002	0.0763	6.4181	97	121	(R)QVGYGATGTGTHDAGGYGGSGIAPR(H)		24.4545	PLGS Databank Search	61699	Pass One Match	17	b3b5b6*b7°b9°b10°b11°b16*y7y12y13y14y19y21y21°y22y23	14.9149	0.0586	22788,
	1	4750.03	5.41	4750.03	4750.05	-0.019	-3.9966	6.1499	422	470	(K)LPGGHKNNPPHTTATTGGYGAGTTGTGGYGAGTTGTGGTYGATEGTHEK(K)	Phosphoryl STY (43), Methyl CDEHKNRQ (44), Phosphoryl STY (46)	57.3979	PLGS Databank Search	6241	PTM	6	b4b9b13b33b37y3°	18.916	0.0771	22788,
	1	2369.04	3.55	2369.04	2369.03	0.0055	2.3368	6.1282	97	121	(R)QVGYGATGTGTHDAGGYGGSGIAPR(H)	Phosphoryl STY (17), Dehydration ST (20)	31.7965	PLGS Databank Search	6674	PTM	9	b7b9°b10°b11b16*y11y11°y13°y14	16.1721	0.0703	22788,
	1	3677.64	3.7	3677.64	3677.67	-0.0293	-7.9635	5.987	374	411	(K)LPGGNKEQTTATGGYGPGYTGTTGTGGAHGATEGTHEK(K)	Carbamyl N-TERM (1), Hydroxyl DKNP (38)	52.8943	PLGS Databank Search	4616	Variable Modification	15	b3b4b7b8b9*b16b16*b17b17*b36y5y5°y7y19y35	19.3143	0.0625	22788,
	1	3677.64	3.7	3677.64	3677.67	-0.0293	-7.9635	5.987	374	411	(K)LPGGNKEQTTATGGYGPGYTGTTGTGGAHGATEGTHEK(K)	Carbamyl N-TERM (1), Hydroxyl DKNP (38)	52.8943	PLGS Databank Search	4616	Variable Modification	15	b3b4b7b8b9*b16b16*b17b17*b36y5y5°y7y19y35	19.3143	0.0625	22788,
	1	4750.03	5.41	4750.03	4750.05	-0.019	-3.9966	5.924	422	470	(K)LPGGHKNNPPHTTATTGGYGAGTTGTGGYGAGTTGTGGTYGATEGTHEK(K)	Phosphoryl STY (39), Phosphoryl STY (40), Methyl CDEHKNRQ (44)	57.3979	PLGS Databank Search	6241	PTM	7	b4b9b13b33b37y3°y8	17.7862	0.0739	22788,
	0	3677.64	3.7	3677.64	3677.67	-0.0293	-7.9635	5.8408	374	411	(K)LPGGNKEQTTATGGYGPGYTGTTGTGGAHGATEGTHEK(K)	Carbamyl N-TERM (1), Hydroxyl DKNP (5)	52.8943	PLGS Databank Search	4616	Variable Modification	7	b3b4b6*b15°y5y5°y35	12.9626	0.0688	22788,
	0	3677.64	3.7	3677.64	3677.67	-0.0293	-7.9635	5.8408	374	411	(K)LPGGNKEQTTATGGYGPGYTGTTGTGGAHGATEGTHEK(K)	Carbamyl N-TERM (1), Hydroxyl DKNP (5)	52.8943	PLGS Databank Search	4616	Variable Modification	7	b3b4b6*b15°y5y5°y35	12.9626	0.0688	22788,
	0	3677.64	3.7	3677.64	3677.67	-0.0293	-7.9635	5.784	374	411	(K)LPGGNKEQTTATGGYGPGYTGTTGTGGAHGATEGTHEK(K)	Carbamyl N-TERM (1), Hydroxyl DKNP (17)	52.8943	PLGS Databank Search	4616	Variable Modification	10	b3b4b7b8b9*b16b16*y5y5°y35	13.7503	0.0717	22788,
	0	3677.64	3.7	3677.64	3677.67	-0.0293	-7.9635	5.784	374	411	(K)LPGGNKEQTTATGGYGPGYTGTTGTGGAHGATEGTHEK(K)	Carbamyl N-TERM (1), Hydroxyl DKNP (17)	52.8943	PLGS Databank Search	4616	Variable Modification	10	b3b4b7b8b9*b16b16*y5y5°y35	13.7503	0.0717	22788,
	0	3226.48	4	3226.48	3226.48	-0.0037	-1.1438	5.5613	16	48	(R)VDEYGNPVTAGGHGGGVTGTDGLGHFQGQQHGR(T)	Dehydration ST (9), Dehydration ST (20)	27.5006	PLGS Databank Search	2906	Variable Modification	5	b11b18°b31y6*y25*	10.7641	0.0377	22788,
	0	4114.78	6	4114.78	4114.86	-0.0755	-18.349	5.4727	428	471	(K)NNPPHTTATTGGYGAGTTGTGGYGAGTTGTGGTYGATEGTHEKK(G)		55.9933	PLGS Databank Search	3375	Pass Two Match	11	b3*b4b6*b11°b14*b15°b18b26b29y13y20°y35°	34.2543	0.0683	22788,
	0	4750.03	5.41	4750.03	4750.05	-0.019	-3.9966	5.4438	422	470	(K)LPGGHKNNPPHTTATTGGYGAGTTGTGGYGAGTTGTGGTYGATEGTHEK(K)	Methyl CDEHKNRQ (5), Phosphoryl STY (13), Phosphoryl STY (29)	57.3979	PLGS Databank Search	6241	PTM	12	b4b13°b17*b18-H3PO4b19-H3PO4b21b27-H3PO4b28-H3PO4y3°y14°y18y19°	28.0583	0.0764	22788,
	0	3226.48	4	3226.48	3226.48	-0.0037	-1.1438	5.3947	16	48	(R)VDEYGNPVTAGGHGGGVTGTDGLGHFQGQQHGR(T)	Dehydration ST (18), Dehydration ST (20)	27.5006	PLGS Databank Search	2906	Variable Modification	5	b11°b18°b31y6*y25*	10.7665	0.0377	22788,
	0	4073.87	5	4073.87	4073.85	0.0277	6.7988	5.3888	53	96	(R)LDEYGNPVTAGHGVGLGSTGAGAHGPGHAGYGSTGTNDTGGHGR(Q)		55.1042	PLGS Databank Search	2028	Pass Two Match	10	b3°b8°b14b15°b17°b19*b23°b26*y6°y7°y16y18*	27.6176	0.0962	22788,
	0	3052.3	4	3052.3	3052.35	-0.0507	-16.6211	5.3645	380	411	(K)EQTTATGGYGPGYTGTTGTGGAHGATEGTHEK(K)		18.8412	PLGS Databank Search	1946	Pass Two Match	7	b1b4*b5b9*b10*y7y11y28°	41.8231	0.081	22788,
	0	4750.03	5.41	4750.03	4750.05	-0.019	-3.9966	5.3416	422	470	(K)LPGGHKNNPPHTTATTGGYGAGTTGTGGYGAGTTGTGGTYGATEGTHEK(K)	Methyl CDEHKNRQ (5), Phosphoryl STY (13), Phosphoryl STY (40)	57.3979	PLGS Databank Search	6241	PTM	7	b4b13°b18-H3PO4b27-H3PO4b33b36*y3°	29.0038	0.0826	22788,
	0	4750.03	5.41	4750.03	4750.05	-0.019	-3.9966	5.2469	422	470	(K)LPGGHKNNPPHTTATTGGYGAGTTGTGGYGAGTTGTGGTYGATEGTHEK(K)	Methyl CDEHKNRQ (5), Phosphoryl STY (13), Phosphoryl STY (46)	57.3979	PLGS Databank Search	6241	PTM	6	b4b13°y3°b18-H3PO4b27-H3PO4y19-H3PO4	13.2874	0.0736	22788,
	0	3986.79	5.25	3986.79	3986.77	0.021	5.2598	5.1343	428	470	(K)NNPPHTTATTGGYGAGTTGTGGYGAGTTGTGGTYGATEGTHEK(K)		20.2209	PLGS Databank Search	19372	Pass Two Match	4	b10*b16y7°y9°y25	22.1091	0.0579	22788,
	0	3618.58	5.55	3618.58	3618.67	-0.0891	-24.6294	5.1282	374	411	(K)LPGGNKEQTTATGGYGPGYTGTTGTGGAHGATEGTHEK(K)		18.9043	PLGS Databank Search	12191	Pass Two Match	5	b8°b9°b12°b13°y4°y7y11y13y28°	36.199	0.1218	22788,
	0	1571.73	2	1571.73	1571.76	-0.0234	-14.87	5.0953	2	15	(M)AHFQGQQHGHPATR(V)		32.148	PLGS Databank Search	1747	Pass Two Match	3	b4b8y11*y14	25.9329	0.03	22788,
	1	817.374	1	817.374	817.384	-0.0095	-11.6556	0	97	105	(R)QVGYGATGT(G)		25.5702	PLGS Databank Search	1230	In Source Fragment	0		0	0	22788,
	0	2271.07	3	2271.07	2271.05	0.0208	9.1611	0	97	121	(R)QVGYGATGTGTHDAGGYGGSGIAPR(H)	Dehydration ST (9), Phosphoryl STY (11)	28.8886	PLGS Databank Search	3037	PTM	0		0	0	22788,
	1	951.443	1	951.443	951.453	-0.01	-10.5557	0	374	382	(K)LPGGNKEQT(T)	Carbamyl N-TERM (1)	53.1819	PLGS Databank Search	3183	In Source Fragment	3	y4*y7y8*	34.3094	0.0357	22788,
	0	496.251	1	496.251	496.251	0	0.0258	0	408	411	(G)THEK(K)		24.2351	PLGS Databank Search	5297	In Source Fragment	1	b2	13.5582	0.0903	22788,
	0	1074.49	1	1074.49	1074.5	-0.0066	-6.1822	0	428	438	(K)NNPPHTTATTG(G)		53.9172	PLGS Databank Search	1676	In Source Fragment	0		0	0	22788,
	0	484.23	1	484.23	484.23	0	0.0291	0	2	5	(M)AHFQ(G)		28.07	PLGS Databank Search	10975	In Source Fragment	0		0	0	22788,

## Sheet: ATP synthase subunit beta
	OK	Accession	Entry	Description	mW (Da)	pI (pH)	PLGS Score	Peptides	Theoretical Peptides	Coverage (%)	Precursor RMS Mass Error (ppm)	Products	Digest Peptides	Modified Peptides	Products RMS Mass Error (ppm)	Products RMS RT Error (min)	Amount (fmol)	Amount (ngrams)	Protein ID
	2	F2D5B2	F2D5B2_HORVD	ATP synthase subunit beta	59320	5.7979	1461.05	35	36	32.13	16.1723	143	12	3	24.274	0.104427	0	0	3190
	OK	Precursor MH+ (Da)	z	Peak mW	Peptide MH+ (Da)	MH+ Error (Da)	MH+ Error (ppm)	Score	Start	End	Sequence	Modifications	Retention Time (min)	Query Tool	Intensity	Peptide Type	Products	BY Matches	Products RMS Mass Error (ppm)	Products RMS RT Error (min)	Protein ID
	2	2020.03	2.24	2020.03	2020.02	0.0024	1.2124	7.6511	414	432	(R)SISELGIYPAVDPLDSTSR(M)		47.023	PLGS Databank Search	394754	Pass One Match	25	b1b2b2°b4°b5b6b6°b7°b8°b11b11°b12°b17y1y4°y5y7y8y10y11y12y13y14y15°y16	16.4064	0.0562	3190,
	2	1409.81	2.03	1409.81	1409.81	0.0006	0.4603	7.247	149	162	(K)VLNTGSPITVPVGR(A)		33.3715	PLGS Databank Search	136126	Pass One Match	12	b4*b4°b5b6b6*b6°y4y6y8y10y12y14	10.146	0.0578	3190,
	2	3659.93	3.61	3659.93	3659.9	0.0243	6.6265	6.706	337	371	(R)FTQANSEVSALLGRIPSAVGYQPTLATDLGGLQER(I)		57.7476	PLGS Databank Search	167835	Missed Cleavage	15	b4b15b24°b33°y2y3°y6y6*y7y8y10y13y14y15°y35	19.3635	0.0879	3190,
	2	2251.11	3.91	2251.11	2251.11	-0.001	-0.4421	6.5249	433	452	(R)MLSPHVLGMDHYNTARGVQK(V)	Methyl CDEHKNRQ (11), Deamidation N (13), Dehydration ST (14)	32.6151	PLGS Databank Search	25896	Variable Modification	13	b2b3b5b9b12°b14y8y8*y11*y13°y14y14*y16	25.8965	0.11	3190,
	1	2806.45	2.76	2806.45	2806.44	0.0112	3.9856	6.3654	351	376	(R)IPSAVGYQPTLATDLGGLQERITTTK(K)	Dehydration ST (3), Phosphoryl STY (25), Methyl CDEHKNRQ (26)	48.6571	PLGS Databank Search	20902	PTM	6	b3°b6°b8y2y3y17	11.6699	0.0661	3190,
	1	2314.18	2.9	2314.18	2314.18	0.0038	1.6299	6.2471	99	118	(R)FDEGLPPILTALEVLDNSIR(L)	Gamma-carboxyglutamic acid E (3), Gamma-carboxyglutamic acid E (13), Methyl CDEHKNRQ (20)	45.5754	PLGS Databank Search	95750	Variable Modification	7	b1b13°b14b17y8°y10°y15	10.5408	0.1462	3190,
	1	1363.75	2.74	1363.76	1363.69	0.0744	54.5787	6.1691	512	524	(K)EGVQSFQGVLDGK(Y)		18.3994	PLGS Databank Search	175435	Pass Two Match	13	b1b1°b3b3°b6b6*b10b10*y2y8°y9°y10*y11	27.646	0.1732	3190,
	1	3304.72	3.4	3304.72	3304.73	-0.0143	-4.3289	5.9982	184	212	(K)THDYLPIHREAPAFVEQATEQQILVTGIK(V)		59.2638	PLGS Databank Search	54555	Pass Two Match	12	b1b1°b2°b3b6b7b7°b12°b16b17°b28*b29y18	32.8637	0.1554	3190,
	0	1982.02	2	1982.02	1982.02	-0.0031	-1.5789	5.9446	507	524	(K)YVDLKEGVQSFQGVLDGK(Y)		50.8994	PLGS Databank Search	9660	Pass Two Match	6	b10°b15*b16y4°y6°y17*y18*	0	0	3190,
	0	1841.93	2.8	1841.93	1841.88	0.0535	29.0568	5.7482	433	448	(R)MLSPHVLGMDHYNTAR(G)		32.4173	PLGS Databank Search	81116	Pass Two Match	6	b7°b13y4y10°y12°y15y16	37.222	0.0616	3190,
	0	2110.13	2.73	2110.14	2110.06	0.0786	37.2319	5.7389	264	281	(R)TREGNDLYREMIESGVIK(L)		51.9092	PLGS Databank Search	236019	Pass Two Match	4	b3b4b7y6°y8y11°y18	22.9954	0.0893	3190,
	0	866.354	2	866.353	866.4	-0.0477	-55.0587	5.3888	266	272	(R)EGNDLYR(E)		30.4862	PLGS Databank Search	20994	Pass Two Match	4	b2°b3°y4y5*y7	30.3384	0.0921	3190,
	1	2297.15	5	2297.15	2297.15	-0.0074	-3.2052	0	99	118	(R)FDEGLPPILTALEVLDNSIR(L)	Gamma-carboxyglutamic acid E (3), Gamma-carboxyglutamic acid E (13), Methyl CDEHKNRQ (20)	34.2357	PLGS Databank Search	8035	Neutral Loss (NH3)	0		0	0	3190,
	1	1708.93	2.67	1708.94	1708.95	-0.011	-6.439	0	104	118	(L)PPILTALEVLDNSIR(L)	Gamma-carboxyglutamic acid E (8), Methyl CDEHKNRQ (15)	45.4204	PLGS Databank Search	95679	In Source Fragment	2	b8y15	32.9989	0.0996	3190,
	1	1392.78	3	1392.79	1392.78	0.0065	4.7018	0	149	162	(K)VLNTGSPITVPVGR(A)		42.9677	PLGS Databank Search	12151	Neutral Loss (NH3)	0		0	0	3190,
	1	982.561	2	982.559	982.568	-0.0086	-8.7765	0	153	162	(T)GSPITVPVGR(A)		33.5458	PLGS Databank Search	18385	In Source Fragment	1	y6	16.4356	0.0967	3190,
	1	838.513	2	838.511	838.514	-0.0031	-3.6756	0	155	162	(S)PITVPVGR(A)		35.0815	PLGS Databank Search	307836	In Source Fragment	3	b7y6y8	16.8638	0.0238	3190,
	1	428.259	1	428.258	428.262	-0.0036	-8.447	0	159	162	(V)PVGR(A)		33.3183	PLGS Databank Search	11389	In Source Fragment	0		0	0	3190,
	1	822.412	1	822.412	822.414	-0.0021	-2.576	0	184	190	(K)THDYLPI(H)		65.2876	PLGS Databank Search	1734	In Source Fragment	0		0	0	3190,
	1	840.417	1	840.417	840.425	-0.0077	-9.1208	0	184	190	(K)THDYLPI(H)		66.9535	PLGS Databank Search	1864	In Source Fragment	0		0	0	3190,
	1	3141.62	5	3141.62	3141.6	0.0203	6.4555	0	184	211	(K)THDYLPIHREAPAFVEQATEQQILVTGI(K)		56.9835	PLGS Databank Search	3931	In Source Fragment	0		0	0	3190,
	1	3286.73	4.41	3286.73	3286.72	0.0129	3.912	0	184	212	(K)THDYLPIHREAPAFVEQATEQQILVTGIK(V)		45.932	PLGS Databank Search	32536	Neutral Loss (H2O)	3	b16y17y26*	14.5455	0.1272	3190,
	0	848.396	1	848.397	848.39	0.0076	8.9852	0	266	272	(R)EGNDLYR(E)		22.3547	PLGS Databank Search	3674	Neutral Loss (H2O)	0		0	0	3190,
	0	3338.73	3.68	3338.73	3338.74	-0.0049	-1.4741	0	337	369	(R)FTQANSEVSALLGRIPSAVGYQPTLATDLGGLQ(E)		50.2148	PLGS Databank Search	82169	In Source Fragment	3	b29°y6*y7*	0	0	3190,
	0	3641.88	4	3641.88	3641.89	-0.0155	-4.25	0	337	371	(R)FTQANSEVSALLGRIPSAVGYQPTLATDLGGLQER(I)		67.2763	PLGS Databank Search	1453	Neutral Loss (H2O)	0		0	0	3190,
	0	2708.47	4.16	2708.47	2708.46	0.0096	3.5318	0	351	376	(R)IPSAVGYQPTLATDLGGLQERITTTK(K)	Dehydration ST (3), Phosphoryl STY (25), Methyl CDEHKNRQ (26)	49.1387	PLGS Databank Search	24399	PTM	4	b4b6y2°y17*	35.9641	0.1452	3190,
	0	2788.44	2.78	2788.44	2788.43	0.0156	5.6112	0	351	376	(R)IPSAVGYQPTLATDLGGLQERITTTK(K)	Dehydration ST (3), Phosphoryl STY (25), Methyl CDEHKNRQ (26)	43.4505	PLGS Databank Search	27322	PTM	1	b17°	0	0	3190,
	2	1585.81	1	1585.82	1585.82	-0.0045	-2.8178	0	418	432	(E)LGIYPAVDPLDSTSR(M)		52.7045	PLGS Databank Search	1673	In Source Fragment	0		0	0	3190,
	2	1490.74	2	1490.74	1490.75	-0.0111	-7.4157	0	419	432	(L)GIYPAVDPLDSTSR(M)		49.8392	PLGS Databank Search	10888	In Source Fragment	0		0	0	3190,
	2	1377.63	1	1377.63	1377.64	-0.0119	-8.6705	0	433	444	(R)MLSPHVLGMDHY(N)	Methyl CDEHKNRQ (11)	40.1263	PLGS Databank Search	1118	In Source Fragment	0		0	0	3190,
	0	1823.88	3.31	1823.89	1823.87	0.0182	9.9743	0	433	448	(R)MLSPHVLGMDHYNTAR(G)		37.7111	PLGS Databank Search	8573	Neutral Loss (H2O)	0		0	0	3190,
	0	1824.84	2	1824.84	1824.85	-0.0123	-6.7296	0	433	448	(R)MLSPHVLGMDHYNTAR(G)		29.3451	PLGS Databank Search	3951	Neutral Loss (NH3)	1	y13*	0	0	3190,
	2	2234.09	3.65	2234.09	2234.08	0.0043	1.9292	0	433	452	(R)MLSPHVLGMDHYNTARGVQK(V)	Methyl CDEHKNRQ (11), Deamidation N (13), Dehydration ST (14)	23.8718	PLGS Databank Search	38071	Neutral Loss (NH3)	1	b15°	0	0	3190,
	2	1455.67	1	1455.67	1455.68	-0.0053	-3.6268	0	440	452	(L)GMDHYNTARGVQK(V)	Methyl CDEHKNRQ (4), Deamidation N (6), Dehydration ST (7)	41.0696	PLGS Databank Search	1446	In Source Fragment	0		0	0	3190,
	1	1925.94	2	1925.94	1925.94	0.0012	0.6313	0	99	115	(R)FDEGLPPILTALEVLDN(S)	Gamma-carboxyglutamic acid E (3), Gamma-carboxyglutamic acid E (13)	47.9832	PLGS Databank Search	11673	In Source Fragment	1	b16	33.1258	0.0415	3190,

## Sheet: Oleosin
	OK	Accession	Entry	Description	mW (Da)	pI (pH)	PLGS Score	Peptides	Theoretical Peptides	Coverage (%)	Precursor RMS Mass Error (ppm)	Products	Digest Peptides	Modified Peptides	Products RMS Mass Error (ppm)	Products RMS RT Error (min)	Amount (fmol)	Amount (ngrams)	Protein ID
	2	Q43769	Q43769_HORVU	Oleosin	18482	10.021	2141.11	18	6	87.5	5.1011	127	9	3	19.7198	0.0664104	0	0	22666
	2	F2CWL7	F2CWL7_HORVD	Oleosin	18496	10.021	1619.44	17	6	41.3043	5.2246	110	8	2	17.4757	0.0655636	0	0	8990
	Q43769	Precursor MH+ (Da)	z	Peak mW	Peptide MH+ (Da)	MH+ Error (Da)	MH+ Error (ppm)	Score	Start	End	Sequence	Modifications	Retention Time (min)	Query Tool	Intensity	Peptide Type	Products	BY Matches	Products RMS Mass Error (ppm)	Products RMS RT Error (min)	Protein ID
	2	2271.05	5	2271.05	2271.05	0.001	0.4288	6.5301	141	162	(R)MADAAAAAGHKTQQAGHAIQSR(A)	Phosphoryl STY (12)	64.7255	PLGS Databank Search	4432	PTM	5	b3y7°y9y10y13°	19.6569	0.1001	22666,
	1	2271.05	5	2271.05	2271.05	0.001	0.4288	6.1791	141	162	(R)MADAAAAAGHKTQQAGHAIQSR(A)	Phosphoryl STY (21)	64.7255	PLGS Databank Search	4432	PTM	6	b3b16b20*y7-H3PO4y9°y13°	26.0454	0.071	22666,
	1	8083.61	7	8083.61	8083.63	-0.0222	-2.7426	5.8807	40	124	(K)APSASQALTVATLFPLGGLLLVLSGVALAGTVVGLAVATPVFLLFSPVLVPAALTIGMAVTGFLASGALGLGGLSSLTVLANTAR(Q)		61.0283	PLGS Databank Search	4479	Pass One Match	5	b1b56°y6y13*y35°	36.8658	0.1083	22666,
	0	863.394	1	863.395	863.389	0.0059	6.8515	0	132	138	(P)DYVEEAR(Q)		31.7134	PLGS Databank Search	5870	In Source Fragment	3	b1°b2b3°	37.8724	0.0904	22666,
	0	1709.82	2.7	1709.83	1709.82	0.0029	1.7113	5.6616	125	138	(R)QAFQRTPDYVEEAR(Q)		24.224	PLGS Databank Search	38265	Missed Cleavage	4	b5y7°y10°y14	22.4665	0.0716	22666,
	2	1856.95	2	1856.95	1856.95	0.0007	0.3819	0	144	162	(D)AAAAAGHKTQQAGHAIQSR(A)		20.24	PLGS Databank Search	3320	In Source Fragment	2	y11*y11°	0	0	22666,
	2	1731.89	4	1731.89	1731.9	-0.0074	-4.2926	0	146	162	(A)AAAGHKTQQAGHAIQSR(A)		19.7234	PLGS Databank Search	4032	In Source Fragment	0		0	0	22666,
	2	1154.57	2.3	1154.57	1154.57	0.0053	4.5953	6.6885	168	181	(R)AGHTAGAGAGAGTR(A)		19.1924	PLGS Databank Search	37856	Pass One Match	7	b3y5y6y8y9y9°y13	23.7757	0.128	22666,
	2	883.381	1	883.382	883.373	0.0093	10.5416	0	141	150	(R)MADAAAAAGH(K)	Oxidation M (1)	18.6784	PLGS Databank Search	8461	In Source Fragment	1	b1	22.2072	0.1689	22666,
	2	939.426	2	939.424	939.432	-0.0076	-8.0488	0	5	13	(R)GSYVQVQHG(G)		15.7009	PLGS Databank Search	6916	In Source Fragment	3	b3b3°b6	10.8362	0.0544	22666,
	2	2242.05	3.59	2242.05	2242.05	0.0051	2.2551	7.5261	5	25	(R)GSYVQVQHGGQYGAGQQQHGR(G)		15.6189	PLGS Databank Search	258604	Pass One Match	20	b2b3b3°b6b8°b9*b12b12*y2y3y4y5y7y9y12y13*y14y16y17y21	14.7246	0.0514	22666,
	2	2207.08	4.21	2207.08	2207.07	0.0078	3.515	8.0904	141	162	(R)MADAAAAAGHKTQQAGHAIQSR(A)	Oxidation M (1)	14.8827	PLGS Databank Search	861991	Variable Modification	39	b1b2b3b3°b4b5b6°b10y1y2y3y4y4*y5y6y7y7*y8y8*y9y9*y9°y10y10*y10°y11y11°y12y12*y12°y14y15y16y17y18y18°y19*y20y22	10.7165	0.0376	22666,
	2	881.427	2	881.426	881.426	-0.0007	-0.7682	0	5	12	(R)GSYVQVQH(G)		12.6906	PLGS Databank Search	2015	In Source Fragment	4	b2b2°b4b8°	40.348	0.0917	22666,
	0	1179.57	3	1179.57	1179.59	-0.0135	-11.4685	0	152	162	(K)TQQAGHAIQSR(A)		11.8144	PLGS Databank Search	1125	Neutral Loss (NH3)	1	y5°	0	0	22666,
	0	1196.6	3	1196.61	1196.61	-0.0041	-3.4266	5.6844	152	162	(K)TQQAGHAIQSR(A)		9.5066	PLGS Databank Search	1057	Pass One Match	5	b2*b2°b3°b5°b7°	0	0	22666,
	2	1337.62	2	1337.62	1337.62	0.0026	1.9721	0	163	177	(R)AEETRAGHTAGAGAG(A)		9.4642	PLGS Databank Search	2600	In Source Fragment	7	b7b8b11b12b13b14b15	9.6219	0.0524	22666,
	2	1740.83	3.36	1740.83	1740.84	-0.0038	-2.2113	7.0465	163	181	(R)AEETRAGHTAGAGAGAGTR(A)		9.4489	PLGS Databank Search	6679	Missed Cleavage	14	b2b7b8b11b13b14b15y3y4y5y6y7y8y9	16.4139	0.0417	22666,
	1	1209.57	2	1209.57	1209.56	0.006	4.9952	0	163	175	(R)AEETRAGHTAGAG(A)		2.4686	PLGS Databank Search	906	In Source Fragment	1	b13	12.0164	0.0719	22666,
	F2CWL7	Precursor MH+ (Da)	z	Peak mW	Peptide MH+ (Da)	MH+ Error (Da)	MH+ Error (ppm)	Score	Start	End	Sequence	Modifications	Retention Time (min)	Query Tool	Intensity	Peptide Type	Products	BY Matches	Products RMS Mass Error (ppm)	Products RMS RT Error (min)	Protein ID
	2	2271.05	5	2271.05	2271.05	0.001	0.4288	6.4089	141	162	(R)MADAAAAAGHKTQQAGHAIQSR(A)	Phosphoryl STY (12)	64.7255	PLGS Databank Search	0	PTM	5	b3y7°y9y10y13°	19.6569	0.1001	8990,
	0	863.394	1	863.395	863.389	0.0059	6.8515	0	132	138	(P)DYVEEAR(Q)		31.7134	PLGS Databank Search	0	In Source Fragment	3	b1°b2b3°	37.8724	0.0904	8990,
	0	1709.82	2.7	1709.83	1709.82	0.0029	1.7113	5.3858	125	138	(R)QAFQRTPDYVEEAR(Q)		24.224	PLGS Databank Search	0	Missed Cleavage	3	b5y7°y10°	25.8802	0.0764	8990,
	2	1856.95	2	1856.95	1856.95	0.0007	0.3819	0	144	162	(D)AAAAAGHKTQQAGHAIQSR(A)		20.24	PLGS Databank Search	0	In Source Fragment	2	y11*y11°	0	0	8990,
	2	1731.89	4	1731.89	1731.9	-0.0074	-4.2926	0	146	162	(A)AAAGHKTQQAGHAIQSR(A)		19.7234	PLGS Databank Search	0	In Source Fragment	0		0	0	8990,
	2	1154.57	2.3	1154.57	1154.57	0.0053	4.5953	6.5673	168	181	(R)AGHTAGAGAGAGTR(A)		19.1924	PLGS Databank Search	0	Pass One Match	7	b3y5y6y8y9y9°y13	23.7757	0.128	8990,
	2	883.381	1	883.382	883.373	0.0093	10.5416	0	141	150	(R)MADAAAAAGH(K)	Oxidation M (1)	18.6784	PLGS Databank Search	0	In Source Fragment	1	b1	22.2072	0.1689	8990,
	2	939.426	2	939.424	939.432	-0.0076	-8.0488	0	5	13	(R)GSYVQVQHG(G)		15.7009	PLGS Databank Search	0	In Source Fragment	3	b3b3°b6	10.8362	0.0544	8990,
	2	2242.05	3.59	2242.05	2242.05	0.0051	2.2551	7.3081	5	25	(R)GSYVQVQHGGQYGAGQQQHGR(G)		15.6189	PLGS Databank Search	0	Pass One Match	16	b3b3°b6b8°b9*y9b12y12y3y4y5y7y13*y14y16y17	10.6096	0.0473	8990,
	2	2207.08	4.21	2207.08	2207.07	0.0078	3.515	7.8336	141	162	(R)MADAAAAAGHKTQQAGHAIQSR(A)	Oxidation M (1)	14.8827	PLGS Databank Search	0	Variable Modification	34	b3b3°b4b5b6°b10y3y4y4*y5y6y7y7*y8y8*y9y9*y9°y10y10*y10°y11y11°y12y12*y12°y14y15y16y17y18y18°y19*y20	10.5417	0.0393	8990,
	2	881.427	2	881.426	881.426	-0.0007	-0.7682	0	5	12	(R)GSYVQVQH(G)		12.6906	PLGS Databank Search	0	In Source Fragment	4	b2b2°b4b8°	40.348	0.0917	8990,
	0	1179.57	3	1179.57	1179.59	-0.0135	-11.4685	0	152	162	(K)TQQAGHAIQSR(A)		11.8144	PLGS Databank Search	0	Neutral Loss (NH3)	1	y5°	0	0	8990,
	0	1196.6	3	1196.61	1196.61	-0.0041	-3.4266	5.5631	152	162	(K)TQQAGHAIQSR(A)		9.5066	PLGS Databank Search	0	Pass One Match	3	b3°b5°b7°	0	0	8990,
	2	1337.62	2	1337.62	1337.62	0.0026	1.9721	0	163	177	(R)AEETRAGHTAGAGAG(A)		9.4642	PLGS Databank Search	0	In Source Fragment	7	b7b8b11b12b13b14b15	9.6219	0.0524	8990,
	2	1740.83	3.36	1740.83	1740.84	-0.0038	-2.2113	6.8965	163	181	(R)AEETRAGHTAGAGAGAGTR(A)		9.4489	PLGS Databank Search	0	Missed Cleavage	13	b7b8b11b13b14b15y3y4y5y6y7y8y9	15.2149	0.0429	8990,
	1	1209.57	2	1209.57	1209.56	0.006	4.9952	0	163	175	(R)AEETRAGHTAGAG(A)		2.4686	PLGS Databank Search	0	In Source Fragment	1	b13	12.0164	0.0719	8990,
	1	1740.83	3.22	1740.83	1740.84	-0.0032	-1.8312	6.3233	163	181	(R)AEETRAGHTAGAGAGAGTR(A)		2.4557	PLGS Databank Search	4887	Missed Cleavage	7	b13y1y3y4y5y6y19	9.6222	0.0601	8990,

## Sheet: LEA
	OK	Accession	Entry	Description	mW (Da)	pI (pH)	PLGS Score	Peptides	Theoretical Peptides	Coverage (%)	Precursor RMS Mass Error (ppm)	Products	Digest Peptides	Modified Peptides	Products RMS Mass Error (ppm)	Products RMS RT Error (min)	Amount (fmol)	Amount (ngrams)	Protein ID
	2	F2EKY2	F2EKY2_HORVD	Late embryogenesis abundant protein	70517	7.3374	1320.84	51	79	40.1989	13.6773	253	31	9	23.587	0.0952239	0	0	12713
	2	A9Q2Q5	A9Q2Q5_HORVU	Late embryogenesis abundant protein	52189	7.0562	711.885	32	55	36.1004	13.3433	123	15	1	20.2817	0.106138	0	0	23058
	F2EKY2	Precursor MH+ (Da)	z	Peak mW	Peptide MH+ (Da)	MH+ Error (Da)	MH+ Error (ppm)	Score	Start	End	Sequence	Modifications	Retention Time (min)	Query Tool	Intensity	Peptide Type	Products	BY Matches	Products RMS Mass Error (ppm)	Products RMS RT Error (min)	Protein ID
	2	2840.49	3.34	2840.49	2840.5	-0.0092	-3.2316	6.3862	647	674	(R)IVEDALEVVGATVEAVGATVYGIAQHTK(G)		83.3776	PLGS Databank Search	14268	Pass One Match	12	b2b3b7b7°b8b8°b9y3y10°y18y20y28	21.4283	0.0842	12713,
	1	1032.5	1	1032.5	1032.52	-0.0148	-14.2886	5.9225	530	540	(K)GAAGGTADRTR(D)		82.5543	PLGS Databank Search	3132	Missed Cleavage	8	b2b3b4b5b7b9°y5y10°	24.5488	0.0543	12713,
	1	3591.78	4	3591.78	3591.77	0.0137	3.8096	6.035	639	674	(K)GGGTDGARIVEDALEVVGATVEAVGATVYGIAQHTK(G)	Phosphoryl STY (35)	82.5445	PLGS Databank Search	912	PTM	3	b3b4°y33	17.6612	0.0647	12713,
	2	618.278	1	618.278	618.284	-0.0064	-10.3883	6.7586	173	177	(K)QEEGR(G)		69.7655	PLGS Databank Search	12903	Pass Two Match	8	b1b2b2*b3°y1y2y3y4	22.0501	0.1697	12713,
	2	618.278	1	618.278	618.284	-0.0064	-10.3883	6.7586	118	122	(K)QEEGR(G)		69.7655	PLGS Databank Search	12903	Pass Two Match	8	b1b2b2*b3°y1y2y3y4	22.0501	0.1697	12713,
	2	413.216	1	413.215	413.214	0.0006	1.3722	0	78	80	(Q)EHK(A)		69.2929	PLGS Databank Search	2716	In Source Fragment	0		0	0	12713,
	2	872.415	1	872.417	872.426	-0.0095	-10.9372	0	74	80	(V)VSYQEHK(A)		68.1299	PLGS Databank Search	1877	In Source Fragment	3	b1b4*y4	28.345	0.0617	12713,
	1	2841.52	3.2	2841.52	2841.49	0.0292	10.2771	5.9948	647	674	(R)IVEDALEVVGATVEAVGATVYGIAQHTK(G)	Deamidation Q (25)	67.6347	PLGS Databank Search	41001	Variable Modification	7	b8b14°b25y1y5°y9y28	19.2729	0.0842	12713,
	2	1706.85	2	1706.85	1706.84	0.0143	8.369	0	49	65	(R)YNQNLQHGGGARGAVTV(T)		66.0337	PLGS Databank Search	1705	In Source Fragment	0		0	0	12713,
	0	1278.61	1	1278.62	1278.62	0.0014	1.0863	0	32	43	(R)AEAQQHSADAIR(A)		65.5437	PLGS Databank Search	2201	Neutral Loss (H2O)	0		0	0	12713,
	0	1296.65	2	1296.65	1296.63	0.0172	13.2497	5.6762	32	43	(R)AEAQQHSADAIR(A)		64.6442	PLGS Databank Search	2616	Pass Two Match	4	b3b5*y2y7	12.1354	0.1348	12713,
	2	541.269	1	541.268	541.273	-0.0045	-8.2568	0	77	80	(Y)QEHK(A)		64.3516	PLGS Databank Search	2217	In Source Fragment	2	b2*b2°	0	0	12713,
	2	989.492	1	989.494	989.505	-0.0106	-10.7531	0	73	80	(T)VVSYQEHK(A)		64.2378	PLGS Databank Search	3044	In Source Fragment	1	b4°	0	0	12713,
	2	3338.68	3.03	3338.68	3338.66	0.0125	3.7568	6.6614	49	80	(R)YNQNLQHGGGARGAVTVTQAPGATVVSYQEHK(A)		63.7413	PLGS Databank Search	48534	Missed Cleavage	23	b2b6b16b17*b31y3y3°y4y5°y6y7°y8y8°y9°y11y12y12*y15y16y16*y16°y24*y27°	23.2346	0.0991	12713,
	2	1370.65	1	1370.66	1370.67	-0.0073	-5.3053	0	241	252	(H)VHGHDAGHREQK(G)		63.0822	PLGS Databank Search	1314	In Source Fragment	0		0	0	12713,
	1	1048.53	1	1048.53	1048.53	0.0004	0.3798	6.3451	178	187	(R)GHGAGHKEQK(G)		57.2107	PLGS Databank Search	9592	Pass One Match	5	b2b3y2*y3y6	25.2028	0.0527	12713,
	2	1418.68	1	1418.69	1418.7	-0.0166	-11.691	0	228	243	(K)GAGIKDAGAHGAHVHG(H)		57.0272	PLGS Databank Search	4060	In Source Fragment	0		0	0	12713,
	2	2513.23	2.71	2513.23	2513.23	0.0065	2.5981	6.5026	228	252	(K)GAGIKDAGAHGAHVHGHDAGHREQK(G)		53.2787	PLGS Databank Search	30696	Pass One Match	14	b2b4b10°b14b16°b21°y2*y3°y6y12y12*y14°y18y24	15.9088	0.1185	12713,
	0	966.472	1	966.474	966.431	0.043	44.5334	5.0976	541	549	(R)DTTGQTMGR(A)		52.5034	PLGS Databank Search	17629	Pass Two Match	3	b2°b3b3°y4y8*	18.0651	0.0702	12713,
	1	1031.49	1	1031.5	1031.5	-0.0051	-4.9266	0	178	187	(R)GHGAGHKEQK(G)		51.6866	PLGS Databank Search	11551	Neutral Loss (NH3)	0		0	0	12713,
	0	1147.59	1.59	1147.59	1147.56	0.0313	27.3107	5.4957	588	600	(K)DSVTGAAGGAVDK(T)		44.7321	PLGS Databank Search	15083	Pass Two Match	2	b11°y4y6	14.5769	0.0835	12713,
	2	1353.62	1	1353.63	1353.64	-0.0145	-10.7302	0	241	252	(H)VHGHDAGHREQK(G)		42.103	PLGS Databank Search	3960	In Source Fragment	0		0	0	12713,
	0	868.42	1	868.421	868.416	0.005	5.7594	0	588	598	(K)DSVTGAAGGAV(D)		41.2496	PLGS Databank Search	6881	In Source Fragment	0		0	0	12713,
	0	1967.01	3	1967.02	1966.94	0.079	40.1775	5.5942	488	507	(R)AKDATGETGDMTGSLTGQVK(D)		39.0903	PLGS Databank Search	72445	Pass Two Match	7	b5°b19*y1y12y14°y17y18y19	29.4221	0.1388	12713,
	2	1132.55	1	1132.55	1132.55	0.0019	1.6904	0	457	467	(E)EPSLDTGSQAK(G)		38.2099	PLGS Databank Search	1795	In Source Fragment	0		0	0	12713,
	2	541.28	1	541.279	541.273	0.0062	11.4749	0	77	80	(Y)QEHK(A)		37.0292	PLGS Databank Search	36287	In Source Fragment	2	b2*b3*	0	0	12713,
	0	1518.82	2.23	1518.82	1518.81	0.0058	3.8074	5.3986	396	410	(K)TKDVTLSTGAQAAQK(A)		34.2498	PLGS Databank Search	142547	Pass Two Match	2	b9°y13°y14*	0	0	12713,
	0	1500.8	2.81	1500.81	1500.8	0.0083	5.5634	0	396	410	(K)TKDVTLSTGAQAAQK(A)		34.2118	PLGS Databank Search	26714	Neutral Loss (H2O)	0		0	0	12713,
	0	1271.64	1	1271.65	1271.66	-0.0119	-9.3486	0	398	410	(K)DVTLSTGAQAAQK(A)		34.0114	PLGS Databank Search	1236	In Source Fragment	0		0	0	12713,
	1	1571.87	2.68	1571.88	1571.8	0.0742	47.2152	5.8709	15	29	(K)REEGQGGLGLEEIGK(F)		34.0065	PLGS Databank Search	167292	Pass Two Match	5	b7b8*b13b13°y2y5	38.0607	0.115	12713,
	1	1420.66	2	1420.66	1420.66	0.0021	1.494	0	561	575	(R)TGSMAAQVKDATGAM(A)		31.3524	PLGS Databank Search	5108	In Source Fragment	0		0	0	12713,
	2	1717.8	2.7	1717.81	1717.82	-0.0155	-9.0007	6.9257	451	467	(R)AADKAEEPSLDTGSQAK(G)		30.5567	PLGS Databank Search	118462	Missed Cleavage	24	b2b3°b4b5°b7°b8b10°b11b13°b14y5°y6*y7y8°y9y9*y10°y11y11°y13°y14y14°y15y15*	14.7651	0.0948	12713,
	1	2920.49	6	2920.49	2920.47	0.0245	8.3761	5.5612	647	674	(R)IVEDALEVVGATVEAVGATVYGIAQHTK(G)	Phosphoryl STY (27)	28.5162	PLGS Databank Search	8724	PTM	3	b15°y6y8°	6.9343	0.0681	12713,
	1	1765.85	3	1765.86	1765.86	0.0013	0.7515	6.2025	561	578	(R)TGSMAAQVKDATGAMAQK(A)		28.5029	PLGS Databank Search	30166	Pass Two Match	8	b6b15b15*b18y5y11*y12y16°	37.1414	0.0753	12713,
	2	2043.04	2.84	2043.05	2043.05	-0.0009	-0.4467	7.3037	61	80	(R)GAVTVTQAPGATVVSYQEHK(A)		27.7836	PLGS Databank Search	346093	Pass One Match	18	b3b4b4°b8b11*y1y2y3°y4y4*y6y9y11y12y12*y13y14y15	14.1955	0.0569	12713,
	1	2123.97	2.79	2123.98	2124	-0.0207	-9.7424	5.2346	61	80	(R)GAVTVTQAPGATVVSYQEHK(A)	Phosphoryl STY (15), Deamidation Q (17)	27.7461	PLGS Databank Search	31183	PTM	2	b17°y3	19.4474	0.1123	12713,
	1	2123.97	2.79	2123.98	2124	-0.0207	-9.7424	5.2346	61	80	(R)GAVTVTQAPGATVVSYQEHK(A)	Phosphoryl STY (12), Deamidation Q (17)	27.7461	PLGS Databank Search	31183	PTM	2	b17°y3	19.4474	0.1123	12713,
	1	2123.97	2.79	2123.98	2124	-0.0207	-9.7424	5.3378	61	80	(R)GAVTVTQAPGATVVSYQEHK(A)	Deamidation Q (7), Phosphoryl STY (15)	27.7461	PLGS Databank Search	31183	PTM	3	b17°y3y7-H3PO4	19.6488	0.1158	12713,
	1	2123.97	2.79	2123.98	2124	-0.0207	-9.7424	5.338	61	80	(R)GAVTVTQAPGATVVSYQEHK(A)	Deamidation Q (7), Phosphoryl STY (12)	27.7461	PLGS Databank Search	31183	PTM	3	b17°y3y7°	19.6369	0.1158	12713,
	1	2123.97	2.79	2123.98	2124	-0.0207	-9.7424	5.4642	61	80	(R)GAVTVTQAPGATVVSYQEHK(A)	Phosphoryl STY (6), Deamidation Q (7)	27.7461	PLGS Databank Search	31183	PTM	4	b17°y3y7°y14	18.7017	0.1018	12713,
	1	2123.97	2.79	2123.98	2124	-0.0207	-9.7424	5.2346	61	80	(R)GAVTVTQAPGATVVSYQEHK(A)	Phosphoryl STY (16), Deamidation Q (17)	27.7461	PLGS Databank Search	31183	PTM	2	b17°y3	19.4474	0.1123	12713,
	1	1488.79	3	1488.8	1488.8	-0.0008	-0.5505	5.9068	398	412	(K)DVTLSTGAQAAQKAK(E)		24.9242	PLGS Databank Search	20963	Missed Cleavage	6	b1°b3b4°b5°b9b14°	24.213	0.1236	12713,
	2	1700.77	3	1700.78	1700.8	-0.0163	-9.5617	0	451	467	(R)AADKAEEPSLDTGSQAK(G)		23.6778	PLGS Databank Search	9353	Neutral Loss (NH3)	0		0	0	12713,
	0	1756.88	3	1756.88	1756.85	0.0277	15.7544	5.509	211	227	(K)DAAMHALGLTEDQTVGK(G)		23.652	PLGS Databank Search	10790	Pass Two Match	3	b4°b14y10*	22.6266	0.0828	12713,
	2	994.487	2	994.485	994.484	0.0012	1.1891	0	451	460	(R)AADKAEEPSL(D)		22.6696	PLGS Databank Search	7365	In Source Fragment	1	b1	53.8976	0.0231	12713,
	2	801.404	1.66	801.403	801.41	-0.0076	-9.5317	0	460	467	(S)LDTGSQAK(G)		21.9263	PLGS Databank Search	14402	In Source Fragment	0		0	0	12713,
	0	1204.59	3	1204.6	1204.59	0.0041	3.4024	5.6355	526	538	(K)DSVKGAAGGTADR(T)		20.1311	PLGS Databank Search	21611	Missed Cleavage	5	b2°b5°b6°b10°y9°	0	0	12713,
	1	1682.86	2.72	1682.86	1682.86	0.0021	1.2512	6.2343	308	324	(K)AKEVTVSTGGTAAEYAK(A)		19.3835	PLGS Databank Search	50363	Pass One Match	7	b10y2y3y6y8°y9y17	18.9375	0.0861	12713,
	1	1289.67	2	1289.67	1289.67	-0.0003	-0.2657	5.9695	398	410	(K)DVTLSTGAQAAQK(A)		18.3164	PLGS Databank Search	7230	Pass One Match	3	b3b8°y9	12.9166	0.1088	12713,
	1	1272.64	2	1272.63	1272.64	-0.0098	-7.7139	0	398	410	(K)DVTLSTGAQAAQK(A)		13.6739	PLGS Databank Search	1237	Neutral Loss (NH3)	0		0	0	12713,
	2	2043.04	3	2043.04	2043.05	-0.0067	-3.2956	7.1154	61	80	(R)GAVTVTQAPGATVVSYQEHK(A)		2.0551	PLGS Databank Search	1868	Pass One Match	40	b3b4°b5°b6b6°b7b7*b8b8*b9*b10*b11*b12b12*b13b13*b14°y1y3y3°y4y4*y4°y5*y6y6°y7y7*y7°y8y8*y8°y9y10y10°y11y11°y12°y13y17°	31.2715	0.0418	12713,
	A9Q2Q5	Precursor MH+ (Da)	z	Peak mW	Peptide MH+ (Da)	MH+ Error (Da)	MH+ Error (ppm)	Score	Start	End	Sequence	Modifications	Retention Time (min)	Query Tool	Intensity	Peptide Type	Products	BY Matches	Products RMS Mass Error (ppm)	Products RMS RT Error (min)	Protein ID
	2	541.28	1	541.279	541.273	0.0062	11.4749	0	77	80	(Y)QEHK(A)		37.0292	PLGS Databank Search	0	In Source Fragment	2	b2*b3*	0	0	23058,
	2	872.415	1	872.417	872.426	-0.0095	-10.9372	0	74	80	(V)VSYQEHK(A)		68.1299	PLGS Databank Search	0	In Source Fragment	3	b1b4*y4	28.345	0.0617	23058,
	2	989.492	1	989.494	989.505	-0.0106	-10.7531	0	73	80	(T)VVSYQEHK(A)		64.2378	PLGS Databank Search	0	In Source Fragment	1	b4°	0	0	23058,
	2	801.404	1.66	801.403	801.41	-0.0076	-9.5317	0	460	467	(S)LDTGSQAK(G)		21.9263	PLGS Databank Search	0	In Source Fragment	0		0	0	23058,
	2	3338.68	3.03	3338.68	3338.66	0.0125	3.7568	6.3904	49	80	(R)YNQNLQHGGGARGAVTVTQAPGATVVSYQEHK(A)		63.7413	PLGS Databank Search	0	Missed Cleavage	20	b6b16b17*y3y3°y4y5°y6y7°y8y8°y9°y11y12y12*y15y16*y16°y24*y27°	18.5805	0.0987	23058,
	2	1706.85	2	1706.85	1706.84	0.0143	8.369	0	49	65	(R)YNQNLQHGGGARGAVTV(T)		66.0337	PLGS Databank Search	0	In Source Fragment	0		0	0	23058,
	1	1048.53	1	1048.53	1048.53	0.0004	0.3798	6.1475	178	187	(R)GHGAGHKEQK(G)		57.2107	PLGS Databank Search	0	Pass One Match	3	b3y3y6	22.2191	0.0459	23058,
	1	1031.49	1	1031.5	1031.5	-0.0051	-4.9266	0	178	187	(R)GHGAGHKEQK(G)		51.6866	PLGS Databank Search	0	Neutral Loss (NH3)	0		0	0	23058,
	1	2123.97	2.79	2123.98	2124	-0.0207	-9.7424	5.1957	61	80	(R)GAVTVTQAPGATVVSYQEHK(A)	Phosphoryl STY (6), Deamidation Q (7)	27.7461	PLGS Databank Search	0	PTM	4	b17°y3y7°y14	18.7017	0.1018	23058,
	2	2043.04	2.84	2043.05	2043.05	-0.0009	-0.4467	6.8881	61	80	(R)GAVTVTQAPGATVVSYQEHK(A)		27.7836	PLGS Databank Search	0	Pass One Match	16	b3b4b4°b8b11*y3°y4y4*y6y9y11y12y12*y13y14y15	12.0597	0.053	23058,
	0	1967.01	3	1967.02	1966.94	0.079	40.1775	5.3258	488	507	(R)AKDATGETGDMTGSLTGQVK(G)		39.0903	PLGS Databank Search	0	Pass Two Match	7	b5°b19*y1y12y14°y17y18y19	29.4221	0.1388	23058,
	0	1296.65	2	1296.65	1296.63	0.0172	13.2497	5.5681	32	43	(R)AEAQQHSADAIR(A)		64.6442	PLGS Databank Search	0	Pass Two Match	3	b3b5*y7	14.0064	0.1274	23058,
	0	1278.61	1	1278.62	1278.62	0.0014	1.0863	0	32	43	(R)AEAQQHSADAIR(A)		65.5437	PLGS Databank Search	0	Neutral Loss (H2O)	0		0	0	23058,
	2	1717.8	2.7	1717.81	1717.82	-0.0155	-9.0007	6.5895	451	467	(R)AADKAEEPSLDTGSQAK(G)		30.5567	PLGS Databank Search	0	Missed Cleavage	23	b3°b4b5°b7°b8b10°b11b13°b14y5°y6*y7y8°y9y9*y10°y11y11°y13°y14y14°y15y15*	14.2561	0.0963	23058,
	2	1700.77	3	1700.78	1700.8	-0.0163	-9.5617	0	451	467	(R)AADKAEEPSLDTGSQAK(G)		23.6778	PLGS Databank Search	0	Neutral Loss (NH3)	0		0	0	23058,
	2	994.487	2	994.485	994.484	0.0012	1.1891	0	451	460	(R)AADKAEEPSL(D)		22.6696	PLGS Databank Search	0	In Source Fragment	1	b1	53.8976	0.0231	23058,
	2	413.216	1	413.215	413.214	0.0006	1.3722	0	78	80	(Q)EHK(A)		69.2929	PLGS Databank Search	0	In Source Fragment	0		0	0	23058,
	0	1518.82	2.23	1518.82	1518.81	0.0058	3.8074	5.1302	396	410	(K)TKDVTLSTGAQAAQK(A)		34.2498	PLGS Databank Search	0	Pass Two Match	2	b9°y13°y14*	0	0	23058,
	0	1500.8	2.81	1500.81	1500.8	0.0083	5.5634	0	396	410	(K)TKDVTLSTGAQAAQK(A)		34.2118	PLGS Databank Search	0	Neutral Loss (H2O)	0		0	0	23058,
	0	1571.87	2.68	1571.88	1571.8	0.0742	47.2152	5.6024	15	29	(K)REEGQGGLGLEEIGK(F)		34.0065	PLGS Databank Search	0	Pass Two Match	5	b7b8*b13b13°y2y5	38.0607	0.115	23058,
	2	618.278	1	618.278	618.284	-0.0064	-10.3883	6.4901	118	122	(K)QEEGR(G)		69.7655	PLGS Databank Search	0	Pass Two Match	8	b1b2b2*b3°y1y2y3y4	22.0501	0.1697	23058,
	1	2513.23	2.71	2513.23	2513.23	0.0065	2.5981	6.2572	228	252	(K)GAGIKDAGAHGAHVHGHDAGHREQK(G)		53.2787	PLGS Databank Search	0	Pass One Match	12	b4b10°b14b16°b21°y3°y6y12y12*y14°y18y24	14.0231	0.1277	23058,
	2	1418.68	1	1418.69	1418.7	-0.0166	-11.691	0	228	243	(K)GAGIKDAGAHGAHVHG(H)		57.0272	PLGS Databank Search	0	In Source Fragment	0		0	0	23058,
	0	1488.79	3	1488.8	1488.8	-0.0008	-0.5505	5.6437	398	412	(K)DVTLSTGAQAAQKAK(E)		24.9242	PLGS Databank Search	0	Missed Cleavage	4	b4°b5°b9b14°	7.1923	0.1232	23058,
	1	1272.64	2	1272.63	1272.64	-0.0098	-7.7139	0	398	410	(K)DVTLSTGAQAAQK(A)		13.6739	PLGS Databank Search	0	Neutral Loss (NH3)	0		0	0	23058,
	0	1289.67	2	1289.67	1289.67	-0.0003	-0.2657	5.7011	398	410	(K)DVTLSTGAQAAQK(A)		18.3164	PLGS Databank Search	0	Pass One Match	3	b3b8°y9	12.9166	0.1088	23058,
	0	1271.64	1	1271.65	1271.66	-0.0119	-9.3486	0	398	410	(K)DVTLSTGAQAAQK(A)		34.0114	PLGS Databank Search	0	In Source Fragment	0		0	0	23058,
	0	1756.88	3	1756.88	1756.85	0.0277	15.7544	5.2405	211	227	(K)DAAMHALGLTEDQTVGK(G)		23.652	PLGS Databank Search	0	Pass Two Match	3	b4°b14y10*	22.6266	0.0828	23058,
	0	1682.86	2.72	1682.86	1682.86	0.0021	1.2512	5.6177	308	324	(K)AKEVTVSTGGTAAEYAK(A)		19.3835	PLGS Databank Search	0	Pass One Match	3	y3y6y9	17.6784	0.0899	23058,
	2	1370.65	1	1370.66	1370.67	-0.0073	-5.3053	0	241	252	(H)VHGHDAGHREQK(G)		63.0822	PLGS Databank Search	0	In Source Fragment	0		0	0	23058,
	2	1353.62	1	1353.63	1353.64	-0.0145	-10.7302	0	241	252	(H)VHGHDAGHREQK(G)		42.103	PLGS Databank Search	0	In Source Fragment	0		0	0	23058,
	2	1132.55	1	1132.55	1132.55	0.0019	1.6904	0	457	467	(E)EPSLDTGSQAK(G)		38.2099	PLGS Databank Search	0	In Source Fragment	0		0	0	23058,

## Sheet: Elongation factors
	OK	Accession	Entry	Description	mW (Da)	pI (pH)	PLGS Score	Peptides	Theoretical Peptides	Coverage (%)	Precursor RMS Mass Error (ppm)	Products	Digest Peptides	Modified Peptides	Products RMS Mass Error (ppm)	Products RMS RT Error (min)	Amount (fmol)	Amount (ngrams)	Protein ID
	2	F2CWX1	F2CWX1_HORVD	Elongation factor 2	85087	5.7188	1070.5	31	64	28.4404	17.9423	122	20	4	20.3363	0.0858164	0	0	3531
	2	F2DAU4	F2DAU4_HORVD	Translation elongation factor EFTu-EF1A	62011	7.4048	859.952	23	47	30.8797	21.0673	82	14	2	20.4777	0.0811396	0	0	13524
	F2CWX1	Precursor MH+ (Da)	z	Peak mW	Peptide MH+ (Da)	MH+ Error (Da)	MH+ Error (ppm)	Score	Start	End	Sequence	Modifications	Retention Time (min)	Query Tool	Intensity	Peptide Type	Products	BY Matches	Products RMS Mass Error (ppm)	Products RMS RT Error (min)	Protein ID
	0	976.498	2	976.497	976.489	0.0081	8.3334	0	585	593	(V)VAGFQWASK(E)		17.8668	PLGS Databank Search	15230	In Source Fragment	2	b8b9	21.3417	0.1132	3531,
	2	389.256	1	389.255	389.251	0.0046	11.7754	0	704	706	(S)TLR(A)		46.1436	PLGS Databank Search	2079	In Source Fragment	0		0	0	3531,
	1	1346.77	2.57	1346.78	1346.78	-0.003	-2.2326	6.2305	633	644	(R)VIYASQLTAKPR(L)		24.0343	PLGS Databank Search	174270	Pass One Match	5	b2b3y6y7y10	11.5337	0.0846	3531,
	0	1424.74	2.26	1424.74	1424.68	0.0506	35.4937	5.2539	164	175	(R)LWGENFFDPATK(K)		19.4336	PLGS Databank Search	23439	Pass Two Match	4	b7b7*y2°y9*y10y11°	34.4455	0.0749	3531,
	2	3096.71	3.26	3096.7	3096.71	-0.0042	-1.3517	6.8345	645	672	(R)LLEPVYLVEIQAPENALGGIYGVLNQKR(G)		65.3387	PLGS Databank Search	123978	Pass One Match	12	b2b3b6b7b16y5y6*y7y16y17y18y28	14.7085	0.0436	3531,
	1	3100.53	6	3100.53	3100.54	-0.0072	-2.3089	5.3517	645	671	(R)LLEPVYLVEIQAPENALGGIYGVLNQK(R)	Phosphoryl STY (6), Phosphoryl STY (21)	34.7297	PLGS Databank Search	14726	PTM	4	b5°b13*y16y21*	24.2987	0.0949	3531,
	2	2940.6	2.72	2940.6	2940.61	-0.004	-1.3746	6.7338	645	671	(R)LLEPVYLVEIQAPENALGGIYGVLNQK(R)		67.2599	PLGS Databank Search	56895	Pass One Match	14	b2b3b4°b12b16*b18*b22y6y7y7*y11y15y16y27	17.5339	0.0961	3531,
	0	2141.09	4	2141.09	2141.03	0.0662	30.9072	5.2279	604	621	(R)GICFEVCDVVLHTDAIHR(G)	Carbamidomethyl C (3), Carbamidomethyl C (7)	31.7568	PLGS Databank Search	18172	Pass Two Match	1	b4b5°b11°	0	0	3531,
	1	1713.94	3	1713.94	1713.91	0.0367	21.4292	5.9069	251	265	(R)ALLEMMIFHLPSPSK(A)		58.2164	PLGS Databank Search	4830	Pass Two Match	6	b3b13y2°y3y5y12°y14	21.9148	0.0997	3531,
	1	1695.88	2	1695.88	1695.9	-0.0174	-10.2372	0	251	265	(R)ALLEMMIFHLPSPSK(A)		63.3841	PLGS Databank Search	4086	Neutral Loss (H2O)	0		0	0	3531,
	0	1008.48	1	1008.48	1008.49	-0.0106	-10.552	5.1583	181	189	(K)NTGTATCKR(G)	Carbamidomethyl C (7)	70.4964	PLGS Databank Search	1398	Pass Two Match	2	b3°b4°y6	0	0	3531,
	0	990.48	1	990.482	990.479	0.0034	3.4724	0	181	189	(K)NTGTATCKR(G)	Carbamidomethyl C (7)	65.2875	PLGS Databank Search	2250	Neutral Loss (H2O)	0		0	0	3531,
	0	852.418	1	852.419	852.388	0.0309	36.2923	5.1856	181	188	(K)NTGTATCK(R)	Carbamidomethyl C (7)	66.3077	PLGS Databank Search	1874	Pass Two Match	2	b3°b4b6°y3°	39.4487	0.0697	3531,
	0	890.431	2	890.43	890.458	-0.0278	-31.2724	4.774	384	391	(K)NATLTNEK(E)		22.8351	PLGS Databank Search	12236	Pass Two Match	1	b2*b3*b6°y3*	0	0	3531,
	0	1650.83	1.95	1650.82	1650.84	-0.0154	-9.3499	4.9655	539	552	(K)ILSEEFGWDKDLAK(K)		44.117	PLGS Databank Search	27892	Pass Two Match	2	b2b3°b6°b13°	12.7528	0.115	3531,
	0	1223.6	1	1223.6	1223.59	0.007	5.7304	5.1094	539	548	(K)ILSEEFGWDK(D)		82.5584	PLGS Databank Search	1633	Pass Two Match	2	b2b4°b5°b6°y4°y5	22.1401	0.0704	3531,
	1	2419.19	4	2419.19	2419.17	0.0232	9.5773	5.4262	573	593	(K)GVQYLNEIKDSVVAGFQWASK(E)	Phosphoryl STY (11)	23.6977	PLGS Databank Search	4368	PTM	4	b12b17°y10y15-H3PO4	17.4358	0.0917	3531,
	1	2419.19	4	2419.19	2419.17	0.0232	9.5773	5.4262	573	593	(K)GVQYLNEIKDSVVAGFQWASK(E)	Phosphoryl STY (11)	23.6977	PLGS Databank Search	4368	PTM	4	b12b17°y10y15-H3PO4	17.4358	0.0917	3531,
	1	1910.91	3	1910.92	1910.9	0.0155	8.1025	0	573	589	(K)GVQYLNEIKDSVVAGFQ(W)	Phosphoryl STY (11)	23.542	PLGS Databank Search	10728	PTM	3	b12b17°y9*	20.0471	0.102	3531,
	0	2792.39	4.41	2792.39	2792.39	0.0055	1.9521	5.7543	127	152	(K)GTVAFSAGLHGWAFTLTNFAKMYASK(F)	Oxidation M (22)	34.2348	PLGS Databank Search	447470	Variable Modification	7	b2°b4°b10°y7y7°y20°y26	20.9444	0.0932	3531,
	0	2776.43	4.53	2776.43	2776.39	0.0429	15.4459	5.8431	127	152	(K)GTVAFSAGLHGWAFTLTNFAKMYASK(F)		44.9964	PLGS Databank Search	61539	Missed Cleavage	8	b5°b19b19*y6°y7y10y12*y16*	16.9545	0.1043	3531,
	0	2394.99	4.47	2394.99	2395.13	-0.1428	-59.638	5.784	582	603	(K)DSVVAGFQWASKEGALAEENMR(G)		12.8991	PLGS Databank Search	481982	Pass Two Match	9	b2b2°b8°b22y1y4y6y8*y9°y17y22	25.141	0.0166	3531,
	0	1294.65	3	1294.65	1294.64	0.0101	7.7739	5.5168	582	593	(K)DSVVAGFQWASK(E)		20.82	PLGS Databank Search	15047	Pass One Match	8	b4b4°b6b6°y2y2°y5°y9*	27.4439	0.0712	3531,
	0	529.265	1	529.264	529.262	0.0025	4.689	0	582	587	(K)DSVVAG(F)		13.5856	PLGS Databank Search	3346	In Source Fragment	0		0	0	3531,
	0	3091.6	5	3091.6	3091.57	0.0339	10.9527	5.6392	464	491	(K)DLQDDFMGGAEIIVSPPVVSFRETVLEK(S)		44.15	PLGS Databank Search	20875	Pass Two Match	3	b14°y4y4°y12y15	9.4276	0.1082	3531,
	2	1786.95	2.15	1786.94	1786.94	0.0059	3.2749	7.1623	691	706	(K)AYLPVIESFGFSSTLR(A)		57.5021	PLGS Databank Search	171169	Pass One Match	15	b2b11b12b12°y2y3y5y7y8y9y10y11y13y13°y16	13.7173	0.0892	3531,
	1	1134.63	2	1134.63	1134.63	0.0033	2.9513	0	635	644	(I)YASQLTAKPR(L)		24.0308	PLGS Databank Search	41675	In Source Fragment	3	y6y7y10	10.7817	0.0662	3531,
	2	1001.51	2	1001.51	1001.51	0.0032	3.193	0	698	706	(E)SFGFSSTLR(A)		57.6615	PLGS Databank Search	2471	In Source Fragment	0		0	0	3531,
	2	1728.92	3	1728.92	1728.94	-0.0164	-9.4643	0	657	672	(A)PENALGGIYGVLNQKR(G)		56.7416	PLGS Databank Search	2590	In Source Fragment	1	b7*	0	0	3531,
	2	1161.65	1	1161.65	1161.66	-0.0082	-7.0474	0	661	671	(A)LGGIYGVLNQK(R)		67.3245	PLGS Databank Search	1266	In Source Fragment	0		0	0	3531,
	0	709.373	1	709.373	709.37	0.0032	4.5071	0	147	152	(A)KMYASK(F)		49.9332	PLGS Databank Search	15450	In Source Fragment	0		0	0	3531,
	F2DAU4	Precursor MH+ (Da)	z	Peak mW	Peptide MH+ (Da)	MH+ Error (Da)	MH+ Error (ppm)	Score	Start	End	Sequence	Modifications	Retention Time (min)	Query Tool	Intensity	Peptide Type	Products	BY Matches	Products RMS Mass Error (ppm)	Products RMS RT Error (min)	Protein ID
	0	976.498	2	976.497	976.489	0.0081	8.3334	0	379	387	(V)VAGFQWASK(E)		17.8668	PLGS Databank Search	0	In Source Fragment	2	b8b9	21.3417	0.1132	13524,
	2	389.256	1	389.255	389.251	0.0046	11.7754	0	498	500	(S)TLR(A)		46.1436	PLGS Databank Search	0	In Source Fragment	0		0	0	13524,
	1	1346.77	2.57	1346.78	1346.78	-0.003	-2.2326	5.8819	427	438	(R)VIYASQLTAKPR(L)		24.0343	PLGS Databank Search	0	Pass One Match	4	b3y6y7y10	11.402	0.065	13524,
	2	3096.71	3.26	3096.7	3096.71	-0.0042	-1.3517	6.5671	439	466	(R)LLEPVYLVEIQAPENALGGIYGVLNQKR(G)		65.3387	PLGS Databank Search	0	Pass One Match	10	b3b6b7b16y5y6*y7y16y17y18	15.6205	0.0478	13524,
	1	3100.53	6	3100.53	3100.54	-0.0072	-2.3089	5.4392	439	465	(R)LLEPVYLVEIQAPENALGGIYGVLNQK(R)	Phosphoryl STY (6), Phosphoryl STY (21)	34.7297	PLGS Databank Search	0	PTM	3	b5°b13*y21*	0	0	13524,
	2	2940.6	2.72	2940.6	2940.61	-0.004	-1.3746	6.6298	439	465	(R)LLEPVYLVEIQAPENALGGIYGVLNQK(R)		67.2599	PLGS Databank Search	0	Pass One Match	12	b3b4°b12b16*b18*b22y6y7y7*y11y15y16	18.9213	0.0996	13524,
	0	2141.09	4	2141.09	2141.03	0.0662	30.9072	5.1328	398	415	(R)GICFEVCDVVLHTDAIHR(G)	Carbamidomethyl C (3), Carbamidomethyl C (7)	31.7568	PLGS Databank Search	0	Pass Two Match	1	b4b5°b11°	0	0	13524,
	0	1713.94	3	1713.94	1713.91	0.0367	21.4292	5.8118	45	59	(R)ALLEMMIFHLPSPSK(A)		58.2164	PLGS Databank Search	0	Pass Two Match	6	b3b13y2°y3y5y12°y14	21.9148	0.0997	13524,
	1	1695.88	2	1695.88	1695.9	-0.0174	-10.2372	0	45	59	(R)ALLEMMIFHLPSPSK(A)		63.3841	PLGS Databank Search	0	Neutral Loss (H2O)	0		0	0	13524,
	0	3307.79	6	3307.79	3307.6	0.193	58.3361	5.0484	228	257	(K)SDPMVLCSIEESGEHIIAGAGELHLEICLK(D)	Carbamidomethyl C (7), Carbamidomethyl C (28)	82.5686	PLGS Databank Search	838	Pass Two Match	2	b1b3°b5°y4y16	43.0233	0.0823	13524,
	0	890.431	2	890.43	890.458	-0.0278	-31.2724	4.6789	178	185	(K)NATLTNEK(E)		22.8351	PLGS Databank Search	0	Pass Two Match	1	b2*b3*b6°y3*	0	0	13524,
	0	1650.83	1.95	1650.82	1650.84	-0.0154	-9.3499	4.8704	333	346	(K)ILSEEFGWDKDLAK(K)		44.117	PLGS Databank Search	0	Pass Two Match	2	b2b3°b6°b13°	12.7528	0.115	13524,
	0	1223.6	1	1223.6	1223.59	0.007	5.7304	5.0143	333	342	(K)ILSEEFGWDK(D)		82.5584	PLGS Databank Search	0	Pass Two Match	2	b2b4°b5°b6°y4°y5	22.1401	0.0704	13524,
	1	2419.19	4	2419.19	2419.17	0.0232	9.5773	5.331	367	387	(K)GVQYLNEIKDSVVAGFQWASK(E)	Phosphoryl STY (11)	23.6977	PLGS Databank Search	0	PTM	4	b12b17°y10y15-H3PO4	17.4358	0.0917	13524,
	1	1910.91	3	1910.92	1910.9	0.0155	8.1025	0	367	383	(K)GVQYLNEIKDSVVAGFQ(W)	Phosphoryl STY (11)	23.542	PLGS Databank Search	0	PTM	3	b12b17°y9*	20.0471	0.102	13524,
	0	2394.99	4.47	2394.99	2395.13	-0.1428	-59.638	5.6889	376	397	(K)DSVVAGFQWASKEGALAEENMR(G)		12.8991	PLGS Databank Search	0	Pass Two Match	9	b2b2°b8°b22y1y4y6y8*y9°y17y22	25.141	0.0166	13524,
	0	1294.65	3	1294.65	1294.64	0.0101	7.7739	5.2802	376	387	(K)DSVVAGFQWASK(E)		20.82	PLGS Databank Search	0	Pass One Match	6	b4b4°b6b6°y5°y9*	29.5754	0.0819	13524,
	0	529.265	1	529.264	529.262	0.0025	4.689	0	376	381	(K)DSVVAG(F)		13.5856	PLGS Databank Search	0	In Source Fragment	0		0	0	13524,
	2	1786.95	2.15	1786.94	1786.94	0.0059	3.2749	6.9814	485	500	(K)AYLPVIESFGFSSTLR(A)		57.5021	PLGS Databank Search	0	Pass One Match	11	b11b12°y3y5y7y8y9y10y11y13y13°	10.5956	0.0717	13524,
	1	1134.63	2	1134.63	1134.63	0.0033	2.9513	0	429	438	(I)YASQLTAKPR(L)		24.0308	PLGS Databank Search	0	In Source Fragment	3	y6y7y10	10.7817	0.0662	13524,
	2	1001.51	2	1001.51	1001.51	0.0032	3.193	0	492	500	(E)SFGFSSTLR(A)		57.6615	PLGS Databank Search	0	In Source Fragment	0		0	0	13524,
	2	1728.92	3	1728.92	1728.94	-0.0164	-9.4643	0	451	466	(A)PENALGGIYGVLNQKR(G)		56.7416	PLGS Databank Search	0	In Source Fragment	1	b7*	0	0	13524,
	2	1161.65	1	1161.65	1161.66	-0.0082	-7.0474	0	455	465	(A)LGGIYGVLNQK(R)		67.3245	PLGS Databank Search	0	In Source Fragment	0		0	0	13524,

## Sheet: TIM
	OK	Accession	Entry	Description	mW (Da)	pI (pH)	PLGS Score	Peptides	Theoretical Peptides	Coverage (%)	Precursor RMS Mass Error (ppm)	Products	Digest Peptides	Modified Peptides	Products RMS Mass Error (ppm)	Products RMS RT Error (min)	Amount (fmol)	Amount (ngrams)	Protein ID
	2	F2CVG5	F2CVG5_HORVD	mitochondrial import inner membrane translocase subunit Tim17/22/T23	18731	7.5146	895.029	18	14	47.7778	12.0052	111	8	5	26.3744	0.097881	0	0	17291
	OK	Precursor MH+ (Da)	z	Peak mW	Peptide MH+ (Da)	MH+ Error (Da)	MH+ Error (ppm)	Score	Start	End	Sequence	Modifications	Retention Time (min)	Query Tool	Intensity	Peptide Type	Products	BY Matches	Products RMS Mass Error (ppm)	Products RMS RT Error (min)	Protein ID
	2	1338.61	2.65	1338.62	1338.62	0.0004	0.2677	6.5907	82	94	(R)TFPDLNGGTSNSK(S)	Deamidation N (6)	21.0026	PLGS Databank Search	26617	Variable Modification	11	b3b8y5y6y7y8y8°y9°y10°y11*y13	16.5329	0.0644	17291,
	2	2157.16	2.52	2157.16	2157.16	0.0061	2.8047	6.8034	159	180	(R)IVQCAITGAALSAAANVLSDIV(-)	Carbamidomethyl C (4)	75.44	PLGS Databank Search	17724	Pass One Match	30	b4b5b6b6*b8°b9b9*b10b10*b11*b13*b14b17*b20*b21y1y4°y7y7*y8y9y9*y10y11y11*y12*y14y17°y19y22	31.0105	0.07	17291,
	1	2158.14	2	2158.14	2158.14	-0.0058	-2.6719	6.1461	159	180	(R)IVQCAITGAALSAAANVLSDIV(-)	Carbamidomethyl C (4), Deamidation N (16)	51.9984	PLGS Databank Search	19018	Variable Modification	7	b11*b11°b12b17y7y10y18*	24.8169	0.0762	17291,
	0	2141.1	2.48	2141.11	2141.12	-0.0079	-3.6912	0	159	180	(R)IVQCAITGAALSAAANVLSDIV(-)	Carbamidomethyl C (4), Deamidation N (16)	54.1061	PLGS Databank Search	16104	In Source Fragment	2	b3b14*	12.964	0.0753	17291,
	2	501.246	1	501.245	501.249	-0.0037	-7.2874	0	159	162	(R)IVQC(A)	Carbamidomethyl C (4)	66.8987	PLGS Databank Search	43269	In Source Fragment	2	b3*b4	14.3575	0.0753	17291,
	1	433.227	1	433.226	433.229	-0.0032	-7.4597	0	177	180	(L)SDIV(-)		63.8513	PLGS Databank Search	2243	In Source Fragment	0		0	0	17291,
	1	2911.56	3	2911.56	2911.44	0.1186	40.7204	5.2014	102	128	(K)SVSKESFQWGLAAGMHSGLTYGLTEVR(G)		24.5013	PLGS Databank Search	3094	Pass Two Match	2	b13°b14°b22°y19	16.3714	0.0856	17291,
	1	4437.27	4	4437.27	4437.27	0.0064	1.4324	5.8874	135	180	(K)NSALAGAVTGAAVALTSDNSSHERIVQCAITGAALSAAANVLSDIV(-)	Carbamidomethyl C (28)	58.0245	PLGS Databank Search	11598	Missed Cleavage	6	b6*b8°b17*y3°y4y19	27.1937	0.0478	17291,
	2	4438.24	4	4438.24	4438.25	-0.0068	-1.5285	6.4367	135	180	(K)NSALAGAVTGAAVALTSDNSSHERIVQCAITGAALSAAANVLSDIV(-)	Carbamidomethyl C (28), Deamidation N (40)	62.0691	PLGS Databank Search	58804	Variable Modification	24	b2b3b5b5*b5°b6b6*b9*b13b13°b14*b17b17°b25b30b31°b36°b45*y3y8y20y31*y35°y36	19.12	0.1328	17291,
	1	4439.26	3.76	4439.26	4439.24	0.0255	5.7358	5.6379	135	180	(K)NSALAGAVTGAAVALTSDNSSHERIVQCAITGAALSAAANVLSDIV(-)	Deamidation N (1), Carbamidomethyl C (28), Deamidation N (40)	49.6959	PLGS Databank Search	151246	Variable Modification	10	b5b13°b15b16°b21°y3°y15*y16y22*y40°	29.8856	0.1305	17291,
	1	4421.18	6	4421.18	4421.23	-0.0474	-10.7126	0	135	180	(K)NSALAGAVTGAAVALTSDNSSHERIVQCAITGAALSAAANVLSDIV(-)	Deamidation N (1), Carbamidomethyl C (28), Deamidation N (40)	45.6922	PLGS Databank Search	26444	Neutral Loss (H2O)	3	y1y26y41*	46.476	0.1049	17291,
	1	2539	6	2539	2539.03	-0.0215	-8.4519	5.5882	135	158	(K)NSALAGAVTGAAVALTSDNSSHER(I)	Phosphoryl STY (9), Phosphoryl STY (17), Phosphoryl STY (20)	20.9147	PLGS Databank Search	9801	PTM	12	b1*b2*b2°b3b4*b6°b13b13*b15b21-H3PO4y3°y4°	27.5299	0.1014	17291,
	1	1347.65	2	1347.65	1347.67	-0.0149	-11.0278	0	135	149	(K)NSALAGAVTGAAVAL(T)	Phosphoryl STY (9)	16.3865	PLGS Databank Search	2460	PTM	0		0	0	17291,
	1	1146.53	1	1146.53	1146.52	0.011	9.5826	0	135	147	(K)NSALAGAVTGAAV(A)	Phosphoryl STY (9)	25.4377	PLGS Databank Search	821	PTM	0		0	0	17291,
	0	496.248	1	496.247	496.251	-0.0042	-8.5575	0	135	140	(K)NSALAG(A)		19.5485	PLGS Databank Search	103348	In Source Fragment	1	b1	36.9074	0.1535	17291,
	2	1073.46	3	1073.46	1073.47	-0.0106	-9.8902	0	84	94	(F)PDLNGGTSNSK(S)	Deamidation N (4)	28.3977	PLGS Databank Search	2124	In Source Fragment	0		0	0	17291,
	2	860.421	1.93	860.42	860.411	0.0088	10.2272	0	86	94	(D)LNGGTSNSK(S)	Deamidation N (2)	16.5444	PLGS Databank Search	97119	In Source Fragment	0		0	0	17291,
	2	3507.81	4	3507.81	3507.78	0.0325	9.2778	0	146	180	(A)AVALTSDNSSHERIVQCAITGAALSAAANVLSDIV(-)	Carbamidomethyl C (17), Deamidation N (29)	55.5504	PLGS Databank Search	7409	In Source Fragment	1	y1	26.1075	0.0755	17291,

## Sheet: Ribosomal proteins
	OK	Accession	Entry	Description	mW (Da)	pI (pH)	PLGS Score	Peptides	Theoretical Peptides	Coverage (%)	Precursor RMS Mass Error (ppm)	Products	Digest Peptides	Modified Peptides	Products RMS Mass Error (ppm)	Products RMS RT Error (min)	Amount (fmol)	Amount (ngrams)	Protein ID
	2	F2EG94	F2EG94_HORVD	Ribosomal protein S7e	22146	10.1323	1110.55	11	18	48.9583	13.591	47	7	1	26.3836	0.0919408	0	0	6975
	OK	Precursor MH+ (Da)	z	Peak mW	Peptide MH+ (Da)	MH+ Error (Da)	MH+ Error (ppm)	Score	Start	End	Sequence	Modifications	Retention Time (min)	Query Tool	Intensity	Peptide Type	Products	BY Matches	Products RMS Mass Error (ppm)	Products RMS RT Error (min)	Protein ID
	2	869.518	2	869.517	869.52	-0.0035	-4.004	0	133	140	(Y)PAEIVGKR(V)		46.5492	PLGS Databank Search	2422	In Source Fragment	0		0	0	6975,
	2	2495.37	4	2495.37	2495.35	0.0152	6.0922	6.8999	118	140	(R)TLTAVHDGLLEDVVYPAEIVGKR(V)		49.2158	PLGS Databank Search	263879	Pass One Match	12	b2b12b13b15y3y4y5y8y10y17°y21y23	16.3619	0.0416	6975,
	1	2339.26	2.74	2339.26	2339.25	0.0132	5.6557	6.0265	118	139	(R)TLTAVHDGLLEDVVYPAEIVGK(R)		51.7998	PLGS Databank Search	221778	Pass One Match	11	b1°b3°b4°b11b11°b13y2y3y7y8y16°	22.0961	0.0818	6975,
	2	2281.24	5	2281.24	2281.22	0.0212	9.2751	0	120	140	(L)TAVHDGLLEDVVYPAEIVGKR(V)		47.0134	PLGS Databank Search	8035	In Source Fragment	0		0	0	6975,
	1	1101.56	1	1101.56	1101.56	0.006	5.4063	5.929	167	175	(K)LDTFTSVYR(R)		77.5845	PLGS Databank Search	2803	Pass Two Match	3	b7y5y8°	40.9089	0.0913	6975,
	0	1355.65	1	1355.66	1355.64	0.0211	15.5975	5.6624	181	192	(K)DVVYEYPVAETA(-)		67.9071	PLGS Databank Search	1546	Pass Two Match	4	b4y6y11°y12	12.8613	0.1125	6975,
	0	1926.02	2.87	1926.02	1925.95	0.0701	36.4164	5.3958	43	59	(K)DLYINAAFQMDVAGNRK(A)		29.1016	PLGS Databank Search	61952	Pass Two Match	2	b5b7°y3y8*	0	0	6975,
	0	743.368	2	743.367	743.372	-0.0049	-6.6545	0	43	49	(K)DLYINAA(F)		19.94	PLGS Databank Search	110386	In Source Fragment	2	b1°b2	45.2866	0.0738	6975,
	2	3236.42	4.42	3236.42	3236.43	-0.0083	-2.5669	6.4781	11	38	(K)DKGLEPSEFEDSVAQAFFDLENGNQELK(S)	Phosphoryl STY (12)	23.2524	PLGS Databank Search	19860	PTM	8	b5b9b10b13y3°y5*y11°y23	28.3287	0.1293	6975,
	2	641.316	1.15	641.316	641.308	0.0085	13.2976	6.428	1	5	(-)MYTAR(K)		22.3739	PLGS Databank Search	22657	Pass Two Match	4	b2b3°y3y4°	31.4917	0.0954	6975,
	2	378.151	1	378.15	378.148	0.0022	5.8599	0	1	3	(-)MYT(A)		33.48	PLGS Databank Search	14424	In Source Fragment	1	b3°	0	0	6975,

## Sheet: B3 hordein
	OK	Accession	Entry	Description	mW (Da)	pI (pH)	PLGS Score	Peptides	Theoretical Peptides	Coverage (%)	Precursor RMS Mass Error (ppm)	Products	Digest Peptides	Modified Peptides	Products RMS Mass Error (ppm)	Products RMS RT Error (min)	Amount (fmol)	Amount (ngrams)	Protein ID
	2	P06471	HOR3_HORVU	B3 hordein	30176	7.5322	136801	26	13	19.3182	5.1436	131	5	2	16.0282	0.0446436	76.2286	2.3365	129
	OK	Precursor MH+ (Da)	z	Peak mW	Peptide MH+ (Da)	MH+ Error (Da)	MH+ Error (ppm)	Score	Start	End	Sequence	Modifications	Retention Time (min)	Query Tool	Intensity	Peptide Type	Products	BY Matches	Products RMS Mass Error (ppm)	Products RMS RT Error (min)	Protein ID
	2	1650.83	2.19	1650.83	1650.83	-0.0076	-4.5894	10.0426	239	252	(R)TLPTMCSVNVPLYR(I)	Carbamidomethyl C (6)	42.1639	PLGS Databank Search	1526561	Pass One Match	35	b1°b2b3°b4b4°b5b5°b6b6°b7°b9b9*b10b10°b12°b13b13°b14y1y3y4y5y6y6*y7y8y9y9°y10y11y11°y12y12°y13y14	12.8678	0.0269	129,
	2	997.601	1.92	997.601	997.604	-0.0035	-3.5144	9.7869	253	261	(R)IVPLAIDTR(V)		32.7707	PLGS Databank Search	835406	Pass One Match	17	b1b2b3b5b6b7y1y2y2°y3y4y4°y5y6y7y7°y9	16.2587	0.0254	129,
	2	1666.82	2.21	1666.82	1666.83	-0.0102	-6.0898	9.7034	239	252	(R)TLPTMCSVNVPLYR(I)	Oxidation M (5), Carbamidomethyl C (6)	35.7785	PLGS Databank Search	624476	Variable Modification	26	b2b3b4b4°b7°b8°b9b9°b10b10°b13y2y4y6y7y8y9y9*y10y11y11*y11°y12y12°y14y14*	10.702	0.0404	129,
	2	3452.64	3.51	3452.64	3452.63	0.0116	3.3592	9.194	134	161	(R)SQMLQQSSCHVLQQQCCQQLPQIPEQLR(H)	Carbamidomethyl C (9), Carbamidomethyl C (16), Carbamidomethyl C (17)	40.1233	PLGS Databank Search	353354	Pass One Match	15	b3b10*b11b11°b13b15b19b20b23b25y1y2y5y6y8	17.9968	0.0827	129,
	2	1730.8	2.32	1730.8	1730.8	-0.0021	-1.2368	8.7175	239	252	(R)TLPTMCSVNVPLYR(I)	Carbamidomethyl C (6), Phosphoryl STY (13)	44.2908	PLGS Databank Search	32948	PTM	11	b1°b5b10b12*y1y9y9*y9°y10°y12y14	20.574	0.0393	129,
	2	3037.4	3	3037.4	3037.37	0.0263	8.6717	0	134	158	(R)SQMLQQSSCHVLQQQCCQQLPQIPE(Q)	Carbamidomethyl C (9), Carbamidomethyl C (16), Carbamidomethyl C (17)	39.7795	PLGS Databank Search	8481	In Source Fragment	1	y2	20.9019	0.0207	129,
	2	980.547	2	980.547	980.552	-0.0052	-5.271	0	154	161	(L)PQIPEQLR(H)		36.6725	PLGS Databank Search	1220	In Source Fragment	1	y2	13.8921	0.0116	129,
	2	395.23	1	395.23	395.229	0.0015	3.7514	0	239	242	(R)TLPT(M)		39.4317	PLGS Databank Search	23422	In Source Fragment	1	b4°	0	0	129,
	2	888.39	1.7	888.39	888.395	-0.0051	-5.7361	0	239	246	(R)TLPTMCSV(N)	Oxidation M (5), Carbamidomethyl C (6)	35.7869	PLGS Databank Search	7204	In Source Fragment	5	b3b4b4°b7°y6°	15.2336	0.0271	129,
	2	987.433	1	987.433	987.427	0.0061	6.1596	0	239	247	(R)TLPTMCSVN(V)	Carbamidomethyl C (6)	41.8093	PLGS Databank Search	2135	In Source Fragment	1	y2	46.4589	0.1125	129,
	2	1085.5	2	1085.5	1085.51	-0.0111	-10.2105	0	239	248	(R)TLPTMCSVNV(P)	Carbamidomethyl C (6)	42.1285	PLGS Databank Search	1826	In Source Fragment	1	b3°	0	0	129,
	2	1103.53	2	1103.53	1103.52	0.0074	6.7105	0	239	248	(R)TLPTMCSVNV(P)	Carbamidomethyl C (6)	44.4369	PLGS Databank Search	2312	In Source Fragment	1	b2°	0	0	129,
	2	1119.51	1	1119.51	1119.52	-0.0061	-5.4559	0	239	248	(R)TLPTMCSVNV(P)	Oxidation M (5), Carbamidomethyl C (6)	38.7949	PLGS Databank Search	3272	In Source Fragment	1	b10*	0	0	129,
	2	1321.64	1.86	1321.64	1321.64	0.0039	2.9701	0	242	252	(P)TMCSVNVPLYR(I)	Carbamidomethyl C (3)	42.677	PLGS Databank Search	6314	In Source Fragment	0		0	0	129,
	2	1090.53	1.63	1090.53	1090.54	-0.0086	-7.8807	0	244	252	(M)CSVNVPLYR(I)	Carbamidomethyl C (1)	37.2444	PLGS Databank Search	34244	In Source Fragment	0		0	0	129,
	2	947.523	2	947.523	947.531	-0.0075	-7.8635	0	245	252	(C)SVNVPLYR(I)		42.1476	PLGS Databank Search	3486	In Source Fragment	2	b1°b5°	0	0	129,
	2	761.429	1.14	761.429	761.431	-0.0017	-2.2795	0	247	252	(V)NVPLYR(I)		35.7592	PLGS Databank Search	13695	In Source Fragment	0		0	0	129,
	2	761.429	1	761.429	761.431	-0.0011	-1.4791	0	247	252	(V)NVPLYR(I)		36.9614	PLGS Databank Search	6059	In Source Fragment	2	y2y6*	7.8872	0.0659	129,
	2	548.319	1.07	548.319	548.319	-0.0002	-0.413	0	249	252	(V)PLYR(I)		35.7525	PLGS Databank Search	39865	In Source Fragment	3	b2b3b4	12.3723	0.026	129,
	2	548.32	1	548.32	548.319	0.0009	1.7206	0	249	252	(V)PLYR(I)		37.0934	PLGS Databank Search	24126	In Source Fragment	1	b2	23.8583	0.0573	129,
	2	494.334	1	494.334	494.334	0.0002	0.4133	0	253	257	(R)IVPLA(I)		37.4196	PLGS Databank Search	4440	In Source Fragment	0		0	0	129,
	2	607.418	1	607.418	607.418	0.0003	0.4602	0	253	258	(R)IVPLAI(D)		37.4495	PLGS Databank Search	3706	In Source Fragment	0		0	0	129,
	2	688.4	1	688.4	688.399	0.0014	2.0376	0	256	261	(P)LAIDTR(V)		32.7832	PLGS Databank Search	3556	In Source Fragment	2	b4y4°	26.0116	0.0578	129,
	2	575.318	1	575.318	575.315	0.0032	5.5751	0	257	261	(L)AIDTR(V)		31.3561	PLGS Databank Search	7800	In Source Fragment	1	y5	14.4562	0.0101	129,
	2	504.279	1	504.279	504.278	0.0011	2.1133	0	258	261	(A)IDTR(V)		31.3588	PLGS Databank Search	7019	In Source Fragment	3	b3°y1y4	17.2443	0.05	129,
	2	2360.02	3	2360.02	2360	0.0174	7.3664	0	134	152	(R)SQMLQQSSCHVLQQQCCQQ(L)	Carbamidomethyl C (9), Carbamidomethyl C (16), Carbamidomethyl C (17)	46.7768	PLGS Databank Search	3762	In Source Fragment	1	y3*	0	0	129,

[truncated: 8 more sheets: GAPDH2, Globulin 1S, Malate DH, NS-LTP1, CMd, BCI-7, Gamma-THN, THNB]
